# Supplementary material for: Transcriptomics-Based Study of Immune Genes Associated with Subclinical Mastitis in Bactrian Camels
Source: Vet Sci. 2025 Feb 2;12(2):121. doi: 10.3390/vetsci12020121 (PMC11861070; doi:10.3390/vetsci12020121)
Supplement: Supplementary file 1 [file vetsci-12-00121-s001.zip]

Archive with 3 entries (3 files):
- Table S1 Comparison between sample and reference genomes-align_pct.xls
- Table S2  Reads statistics before and after sample data filtering-data_table.xls
- Table S3 Differential gene data-all_compare.xls
