# Supplementary material for: Transcriptomics-Based Study of Immune Genes Associated with Subclinical Mastitis in Bactrian Camels
Source: Vet Sci. 2025 Feb 2;12(2):121. doi: 10.3390/vetsci12020121 (PMC11861070; doi:10.3390/vetsci12020121)
Supplement: Supplementary file 1 [file vetsci-12-00121-s001.zip › Table S1 Comparison between sample and reference genomes-align_pct.xls]

sample	total_reads	total_map	unique_map	multi_map	read1_map	read2_map	positive_map	negative_map	splice_map	unsplice_map	proper_map
mastitis1	45553012	41127866(90.29%)	39694536(87.14%)	1433330(3.15%)	19877149(43.64%)	19817387(43.5%)	19849208(43.57%)	19845328(43.57%)	15614561(34.28%)	24079975(52.86%)	37407112(82.12%)
mastitis2	46569744	41899829(89.97%)	39955160(85.8%)	1944669(4.18%)	20040533(43.03%)	19914627(42.76%)	19973652(42.89%)	19981508(42.91%)	16981473(36.46%)	22973687(49.33%)	37531432(80.59%)
mastitis4	45334444	40986165(90.41%)	39281294(86.65%)	1704871(3.76%)	19685461(43.42%)	19595833(43.23%)	19634743(43.31%)	19646551(43.34%)	14232741(31.39%)	25048553(55.25%)	37067280(81.76%)
mastitis3	45592936	40544094(88.93%)	39485372(86.6%)	1058722(2.32%)	19785676(43.4%)	19699696(43.21%)	19744393(43.31%)	19740979(43.3%)	16486641(36.16%)	22998731(50.44%)	37016348(81.19%)
health1	44741880	40717538(91.01%)	39921667(89.23%)	795871(1.78%)	20011803(44.73%)	19909864(44.5%)	19950945(44.59%)	19970722(44.64%)	14326959(32.02%)	25594708(57.21%)	37920930(84.75%)
health2	40432584	36237372(89.62%)	35283865(87.27%)	953507(2.36%)	17672857(43.71%)	17611008(43.56%)	17636869(43.62%)	17646996(43.65%)	13861524(34.28%)	21422341(52.98%)	33113494(81.9%)
health3	44287024	39502065(89.2%)	37693504(85.11%)	1808561(4.08%)	18896347(42.67%)	18797157(42.44%)	18854698(42.57%)	18838806(42.54%)	15885780(35.87%)	21807724(49.24%)	35474926(80.1%)
