# Supplementary material for: Transcriptomics-Based Study of Immune Genes Associated with Subclinical Mastitis in Bactrian Camels
Source: Vet Sci. 2025 Feb 2;12(2):121. doi: 10.3390/vetsci12020121 (PMC11861070; doi:10.3390/vetsci12020121)
Supplement: Supplementary file 1 [file vetsci-12-00121-s001.zip › Table S2 Reads statistics before and after sample data filtering-data_table.xls]

sample	library	raw_reads	clean_reads	clean_bases	error_rate	Q20	Q30	GC_pct
mastitis1	FRAS210097987-3r	46632576	45553012	6.83G	0.03	97.81	93.81	52.41
mastitis2	FRAS210097988-3r	47743048	46569744	6.99G	0.03	97.78	93.73	53.42
mastitis4	FRAS210137455-1r	46442192	45334444	6.8G	0.03	97.78	93.77	52.89
mastitis3	FRAS210097989-3r	46637194	45592936	6.84G	0.03	97.81	93.86	52.92
health1	FRAS210097997-3r	45762114	44741880	6.71G	0.03	97.69	93.44	50.57
health2	FRAS210097998-3r	41270850	40432584	6.06G	0.03	97.92	94.07	53.34
health3	FRAS210097999-3r	45376950	44287024	6.64G	0.03	97.87	93.96	53.64
