# Supplementary material for: Transcriptomics-Based Study of Immune Genes Associated with Subclinical Mastitis in Bactrian Camels
Source: Vet Sci. 2025 Feb 2;12(2):121. doi: 10.3390/vetsci12020121 (PMC11861070; doi:10.3390/vetsci12020121)
Supplement: Supplementary file 1 [file vetsci-12-00121-s001.zip › Table S3 Differential gene data-all_compare.xls]

gene_id	RFY1_count	RFY2_count	RFY4_count	RYF3_count	ZC1_count	ZC2_count	ZC3_count	RFY1_fpkm	RFY2_fpkm	RFY4_fpkm	RYF3_fpkm	ZC1_fpkm	ZC2_fpkm	ZC3_fpkm	RFYvsZC_RFY	RFYvsZC_ZC	RFYvsZC_log2FoldChange	RFYvsZC_pvalue	RFYvsZC_padj	gene_name	gene_chr	gene_start	gene_end	gene_strand	gene_length	gene_biotype	gene_description	tf_family
105061856	591862	1139421	747716	96218	62637	179475	1158481	58533.80339	117000.2477	78385.53979	8428.021971	5493.010199	19434.65596	125158.4677	654883.5531	499535.4042	0.390643966	0.677159588	0.945746508	LOC105061856	NW_011511198.1	331298	332850	+	677	protein_coding	hemoglobin subunit beta	-
5309945	136704	142710	128094	169959	163087	156772	168333	5924.17248	6421.214131	5884.211195	6523.395141	6266.989762	7438.777671	7968.943917	141011.4895	164633.7388	-0.223443968	0.221492714	0.730133782	COX1	NC_009628.2	5335	6879	+	1545	protein_coding	-	-
105064770	126221	138204	91814	182846	164608	152470	165448	4298.560651	4886.84236	3314.46428	5515.183324	4970.90599	5685.418659	6155.140898	130592.2181	162489.8071	-0.315276768	0.173589115	0.682566328	EEF1A1	NW_011512008.1	135854	139168	-	1966	protein_coding	eukaryotic translation elongation factor 1 alpha 1	GTP_EFTU
105077471	66953	97130	73211	75875	58599	79643	60903	2750.156401	4142.447516	3187.694423	2760.381462	2134.375001	3581.966914	2732.820282	77174.5168	67707.7351	0.18880768	0.461431781	0.875565468	ACTB	NW_011510927.1	2130657	2133197	+	1630	protein_coding	actin%2C beta	Actin
105077755	67476	81510	77257	68840	63048	51586	64212	7263.298632	9109.860756	8815.265627	6563.091807	6017.956649	6079.992349	7550.675444	72820.41672	60084.10151	0.277358666	0.192906996	0.706202793	TMSB4X	NW_011516475.1	2429399	2431380	+	622	protein_coding	thymosin beta 4%2C X-linked	-
105074299	60062	55430	42487	78741	57586	50867	71981	2309.808495	2213.284986	1731.989456	2682.008545	1963.750311	2141.898652	3023.98126	57371.11266	61024.30074	-0.089049506	0.715541854	0.957016313	CD74	NW_011515288.1	303001	311649	-	1741	protein_coding	CD74 molecule%2C major histocompatibility complex%2C class II invariant chain%2C transcript variant X2	-
105076977	52129	73708	51803	58238	62486	60979	55349	5684.41764	8345.214162	5987.899301	5624.657514	6042.024451	7280.705938	6593.278161	58052.61129	60118.44101	-0.050446574	0.819395533	0.975465064	B2M	NW_011516268.1	9596246	9601351	+	614	protein_coding	beta-2-microglobulin	C1-set
rna-NC_009628.2:1101..2665	48062	59188	44836	88903	17206	20400	133211	2056.186261	2629.120876	2033.295346	3368.682472	652.7301925	955.6027464	6225.664851	58208.5699	60274.66722	-0.050321714	NA	1	-	NC_009628.2	1101	2665	+	1565	-	l-rRNA	-
105071346	84285	95532	81177	41359	45875	18271	34304	3889.178126	4576.913323	3970.576181	1690.287655	1877.0541	923.1164046	1729.168606	75581.2867	32310.17309	1.226028824	0.000566173	0.062828351	IDO1	NW_011510533.1	3296446	3310393	-	1451	protein_coding	indoleamine 2%2C3-dioxygenase 1	-
105064289	60669	66682	76842	45216	39014	25703	46247	7826.623355	8931.666318	10507.98031	5166.33763	4462.942042	3630.596813	6517.427347	62065.10918	37280.63737	0.735353195	0.013502381	0.277613432	LOC105064289	NW_011511770.1	375690	379361	-	519	protein_coding	C-C motif chemokine 4-like	-
105073170	51696	61608	49225	59824	35877	44632	49770	471.8159016	583.8066238	476.2273683	483.5864545	290.3520676	446.014101	496.2131953	54516.34202	44454.04142	0.294386524	0.217599238	0.728441514	MYH9	NW_011514986.1	8083334	8139794	+	7336	protein_coding	myosin%2C heavy chain 9%2C non-muscle	-
105075691	57993	52332	44920	51889	29001	73931	34956	2975.363422	2787.712943	2442.964657	2357.885935	1319.382097	4153.15015	1959.165885	50831.6491	47679.92978	0.092353327	0.789174766	0.971507984	SDS	NW_011515675.1	1701794	1710311	-	1305	protein_coding	serine dehydratase	PALP
105065567	33998	52085	35356	46562	35965	81676	45110	1221.187689	1942.486418	1346.186296	1481.302381	1145.51896	3212.255757	1770.055606	41177.05912	56155.16066	-0.447570723	0.181620794	0.691955216	ACTG1	NW_011512519.1	1123694	1126007	+	1864	protein_coding	actin%2C gamma 1	Actin
105084049	53234	26372	24146	23606	52326	111501	38872	3368.824512	1732.80076	1619.748091	1323.1063	2936.297087	7725.999192	2687.269414	31382.09436	69436.82256	-1.145758463	0.005352257	0.179657024	LOC105084049	NW_011511150.1	54044	57200	-	1058	protein_coding	saoe class I histocompatibility antigen%2C A alpha chain-like	MHC_I
105066358	55339	63389	59991	45515	34733	19193	31283	3233.118668	3845.213986	3715.261882	2355.200755	1799.392077	1227.777893	1996.566444	55560.84982	28304.04442	0.973049782	0.000190476	0.035319435	SRGN	NW_011512613.1	1847201	1858956	-	1146	protein_coding	serglycin	-
105079990	24838	55457	25717	71270	20817	52554	54014	1254.145876	2907.395264	1376.463593	3187.287483	932.0575811	2905.519646	2979.358793	42660.09349	44439.56271	-0.058946659	0.890649671	0.984949886	LOC105079990	NW_011517098.1	14258932	14260628	-	1326	C_region	PF07654:Immunoglobulin C1-set domain	C1-set
105078206	38815	40621	28460	51300	43364	46509	53724	814.4187095	884.9424671	632.9888202	953.3416418	806.808856	1068.493197	1231.406742	38659.11474	48737.62766	-0.334212519	0.160223473	0.667127728	EEF2	NW_011516557.1	2565482	2574063	-	3191	protein_coding	eukaryotic translation elongation factor 2	GTP_EFTU
105065748	50596	80506	84067	5829	2237	9599	60280	6273.319112	10363.95979	11048.91768	640.1154328	245.9463317	1303.148161	8164.685763	56400.38812	25788.08359	1.128989592	0.375293611	0.837780397	LOC105065748	NW_011512519.1	8235698	8236472	-	540	protein_coding	hemoglobin subunit alpha	-
105076064	34809	41698	28503	46223	31855	58431	40842	281.3027579	349.8758307	244.1664608	330.844271	228.2723037	517.0259841	360.5574545	36847.35256	45043.07434	-0.289730584	0.31923669	0.803451771	FLNA	NW_011515961.1	163619	185471	+	8285	protein_coding	filamin A%2C alpha	-
105066126	34909	40839	25902	46121	37515	49634	45210	2284.739711	2775.177054	1796.989806	2673.505512	2177.195571	3556.847182	3232.353601	35948.90044	45095.22946	-0.327012293	0.198769707	0.712112985	TPT1	NW_011512597.1	1603573	1607114	-	1023	protein_coding	tumor protein%2C translationally-controlled 1	-
105075395	46948	45785	41535	45459	27618	28618	39085	1159.905909	1174.478735	1087.759468	994.7377268	605.0497133	774.161469	1054.874554	44135.0243	32429.64518	0.444624827	0.058926097	0.481522509	PSAP	NW_011515632.1	10505349	10532824	+	2710	protein_coding	prosaposin%2C transcript variant X1	-
105062013	32270	53810	23289	85112	21466	18902	37211	1217.238174	2107.443136	931.194563	2843.481722	717.9941285	780.6762461	1533.320615	46463.9051	26458.38298	0.812397957	0.039822545	0.416721491	LOC105062013	NW_011509943.1	49689	60024	-	1775	C_region	PF07654:Immunoglobulin C1-set domain	C1-set
5309935	31599	37020	31607	39066	28932	43349	44912	2698.560953	3282.551754	2861.245758	2954.887055	2190.940174	4053.447798	4189.925716	34103.18796	40217.67741	-0.237907865	0.361404408	0.830102493	COX3	NC_009628.2	8619	9402	+	784	protein_coding	-	-
105072803	46599	43017	47973	32032	22024	17343	36302	1094.729176	1049.268149	1194.648016	666.4954642	458.7958316	446.1089412	931.6347582	42088.2576	25732.5115	0.709830763	0.025951825	0.360994982	CSF3R	NW_011514983.1	5851120	5864756	+	2850	protein_coding	colony stimulating factor 3 receptor (granulocyte)	fn3
105066791	29637	36024	30796	34717	33100	39755	36831	891.8240515	1125.519825	982.3183202	925.2736118	883.2143234	1309.855253	1210.719357	32200.37072	37233.14075	-0.209498636	0.333263826	0.814446588	LAPTM5	NW_011512866.1	2494179	2518850	+	2225	protein_coding	lysosomal protein transmembrane 5	-
105078366	33108	46527	36210	33439	21742	20781	31023	1139.694091	1662.940366	1321.286103	1019.510442	663.6636188	783.2644224	1166.605925	36886.7865	24991.06644	0.561700602	0.038158743	0.412367649	VIM	NW_011510930.1	1124698	1132925	+	1945	protein_coding	vimentin	Filament
105067327	35973	35970	28594	34402	24994	27798	31909	290.2539796	301.3410087	244.5622551	245.8488966	178.8259167	245.5849133	281.2546778	33105.59928	28787.85823	0.201631653	0.370485665	0.834273853	TLN1	NW_011513243.1	12010086	12035243	-	8298	protein_coding	talin 1	Band_41
105077206	31097	37433	36936	28184	25877	29070	30732	1442.869716	1803.347963	1816.650901	1158.228645	1064.671723	1476.863184	1557.702383	33100.27621	29080.80502	0.18678074	0.450131565	0.869047333	ARPC1B	NW_011510927.1	379082	384626	-	1443	protein_coding	actin related protein 2/3 complex%2C subunit 1B%2C 41kDa	-
105074117	24315	35120	28138	33573	23422	40301	31408	1036.270284	1554.066335	1271.173962	1267.278211	885.1480495	1880.620653	1462.258276	29709.08648	32655.09635	-0.136388903	0.628908454	0.930483489	LOC105074117	NW_011515227.1	533741	537364	+	1571	protein_coding	HLA class I histocompatibility antigen%2C B-14 alpha chain-like%2C transcript variant X1	MHC_I
105068078	39921	40470	37119	37544	25174	11622	23387	1050.240062	1105.443749	1035.133655	874.8039935	587.2629012	334.776256	672.1198468	38151.62361	19946.02954	0.935629765	0.000414854	0.056595218	SELL	NW_011513397.1	5857186	5878241	-	2545	protein_coding	selectin L	-
105082840	26024	36768	36326	27245	19046	34277	33001	1017.165551	1492.120422	1505.04042	943.1645126	660.10731	1466.921944	1409.060783	31312.48876	29779.5213	0.072427937	0.81918208	0.975465064	CORO1A	NW_011544899.1	6943429	6949070	+	1713	protein_coding	coronin%2C actin binding protein%2C 1A	-
105070191	33470	19648	19927	32443	45859	30577	26354	134.1399657	81.75928838	84.65593131	115.1612929	162.9747143	134.1788174	115.3809353	25607.54914	33882.05564	-0.403954397	0.109982349	0.58761055	AHNAK	NW_011514128.1	2517448	2536669	-	16706	protein_coding	AHNAK nucleoprotein	-
rna-NC_009628.2:68..1035	27528	33646	26089	42153	11452	13449	51493	1904.032066	2416.291431	1912.802028	2582.32639	702.3831868	1018.535569	3890.745539	31464.31174	26705.70667	0.236581433	0.607323694	0.926254554	-	NC_009628.2	68	1035	+	968	-	s-rRNA	-
5309934	27100	30851	26315	31079	26214	30490	28825	2664.385949	3149.295149	2742.484682	2706.312397	2285.35835	3282.251656	3095.866286	28279.99788	29005.23163	-0.036514014	0.860105313	0.981909892	ATP6	NC_009628.2	7939	8619	+	681	protein_coding	-	-
105079106	31800	36649	34193	23224	19640	20334	29962	1309.427732	1566.869469	1492.466574	846.9825912	717.1154301	916.7772795	1347.75282	31270.53442	23834.9139	0.391733794	0.183328455	0.693496593	COTL1	NW_011510931.1	7659082	7700547	-	1626	protein_coding	coactosin-like F-actin binding protein 1	-
105070117	31820	28280	34181	27839	22953	17713	31084	3544.872824	3271.117643	4036.437575	2746.864024	2267.425935	2160.624092	3782.87873	30136.24037	24260.72587	0.312881589	0.235499842	0.741444784	FTH1	NW_011514128.1	2242090	2243086	-	601	protein_coding	ferritin%2C heavy polypeptide 1	Ferritin
105079486	23735	28787	27789	30900	29768	19611	29173	548.3600542	690.5406624	680.5538351	632.2926023	609.8449066	496.092798	736.279488	27266.80915	26246.79305	0.055002051	0.797644255	0.97205723	TXNIP	NW_011516738.1	3551325	3555544	-	2898	protein_coding	thioredoxin interacting protein	-
105072764	28621	30545	27655	27474	22515	25053	22549	704.5159915	780.6609501	721.5936568	598.9781667	491.4407582	675.2310395	606.3430072	28139.47449	23709.27646	0.247155312	0.229840921	0.73672936	CAP1	NW_011514983.1	3053467	3078112	-	2720	protein_coding	CAP%2C adenylate cyclase-associated protein 1 (yeast)%2C transcript variant X3	-
105083720	29774	31266	22136	28400	21770	21259	22691	510.756131	556.8843365	402.521	431.4970105	331.1524732	399.3060077	425.221363	27367.13745	22175.48489	0.303492723	0.149966575	0.651697248	MSN	NW_011544911.1	6086563	6151144	-	3903	protein_coding	moesin	Band_41
105066132	29510	31086	18744	31162	21159	22936	22117	856.0681921	936.3113082	576.3873214	800.6588734	544.2863704	728.5232882	700.8908723	26972.09478	22395.15627	0.268300014	0.256246057	0.757778232	LCP1	NW_011512597.1	2179760	2227737	-	2308	protein_coding	lymphocyte cytosolic protein 1 (L-plastin)	CH
105066141	28118	28523	26926	25838	22504	20495	22281	1170.774724	1233.105935	1188.43038	952.8638522	830.8866858	934.3798019	1013.464697	26948.52139	21966.94255	0.294876167	0.127126473	0.616754769	ITM2B	NW_011512597.1	3514131	3538188	+	1608	protein_coding	integral membrane protein 2B	-
105064286	7741	17300	10904	17014	18586	78693	21401	647.0524816	1501.42906	966.1426957	1259.597862	1377.594949	7202.199544	1954.1664	12919.0817	41482.14952	-1.682978823	0.000424998	0.056934407	CCL5	NW_011511770.1	324857	330540	-	801	protein_coding	chemokine (C-C motif) ligand 5	-
105076062	21436	25231	17679	28948	21720	25676	30949	1926.470803	2354.341301	1684.183356	2304.200644	1730.898786	2526.577696	3038.437721	22715.26785	26722.25018	-0.234353756	0.352801987	0.824129645	RPL10	NW_011515961.1	135546	138099	-	745	protein_coding	ribosomal protein L10	-
105080560	20675	24170	15839	28829	24963	26284	29566	1159.35422	1407.225039	941.4806101	1431.802953	1241.253754	1613.796226	1811.124212	21747.90934	27390.64813	-0.332782251	0.164016596	0.671880658	RPLP0	NW_011517499.1	3279853	3284181	-	1194	protein_coding	ribosomal protein%2C large%2C P0	-
105061888	21469	23473	17613	28501	28140	23043	24371	1685.146802	1912.981623	1465.454207	1981.385906	1958.588441	1980.393774	2089.701764	22157.7872	25281.83454	-0.190273309	0.323432281	0.805762757	RPS6	NW_011511274.1	1696640	1700793	+	853	protein_coding	ribosomal protein S6	-
105063637	23682	27775	19357	22263	20876	27359	22793	823.687734	1003.031481	713.666423	685.8212774	643.8499695	1041.912022	866.0256345	22899.24954	24149.7309	-0.076693208	0.754375091	0.964942769	SARS	NW_011511616.1	95607	113450	+	1925	protein_coding	seryl-tRNA synthetase	tRNA-synt_2b
105068220	27519	37534	32885	17842	12377	11107	23200	4022.92676	5697.05749	5095.893186	2310.128082	1604.419893	1777.840754	3704.951248	28921.43621	15957.98051	0.857869214	0.01905124	0.317948301	S100A8	NW_011513412.1	2655085	2656077	+	458	protein_coding	S100 calcium binding protein A8	-
105080038	17361	34364	17311	18386	14281	16103	43168	818.5804127	1682.312208	865.2104577	767.8155685	597.0880782	831.3425557	2223.481776	21644.55035	25494.45496	-0.236172635	0.580121292	0.920451068	LOC105080038	NW_011517098.1	14288572	14293879	-	1420	C_region	PF07654:Immunoglobulin C1-set domain	C1-set
105068222	27699	34994	29674	15858	14046	11967	24116	3101.257746	4068.025194	3521.785138	1572.552784	1394.503489	1467.05255	2949.606502	27040.71667	17084.45943	0.662453187	0.066238386	0.498419323	S100A9	NW_011513412.1	2685060	2687796	-	598	protein_coding	S100 calcium binding protein A9	-
5309940	19269	21388	21395	21739	20962	26434	23327	1886.15783	2173.728523	2219.954827	1884.69667	1819.469333	2833.142034	2494.380935	20591.40623	24033.4684	-0.22298557	0.309961834	0.796204091	COX2	NC_009628.2	7023	7706	+	684	protein_coding	-	-
105070018	24690	21088	20933	27098	25689	16820	16011	396.2340066	351.3842761	356.1025813	385.1686586	365.5704001	295.558365	280.6946587	22903.66968	19317.4956	0.245646754	0.194265722	0.707675473	PTPRC	NW_011514126.1	2778808	2879878	-	4172	protein_coding	protein tyrosine phosphatase%2C receptor type%2C C%2C transcript variant X1	Y_phosphatase
105064200	17496	20626	15007	23431	18748	24084	27917	1847.670258	2261.606199	1679.935365	2191.591304	1755.633309	2784.844335	3220.619954	18656.67102	24190.75581	-0.374735119	0.144060745	0.641564326	LOC105064200	NW_011511766.1	2908178	2914135	+	634	protein_coding	40S ribosomal protein S10	-
105079710	17720	20449	15312	25309	25655	19305	22345	1290.990843	1546.848548	1182.508734	1633.117666	1657.389689	1539.982757	1778.381117	19157.04759	22480.78172	-0.230803995	0.253607511	0.755891698	RPS3A	NW_011516836.1	1071443	1075603	+	919	protein_coding	ribosomal protein S3A	-
105065220	17257	18599	12834	24220	21055	23036	26161	1029.786983	1152.359451	811.815102	1280.086402	1114.116263	1505.136115	1705.381214	17681.96571	23854.98837	-0.431979782	0.077243562	0.525080326	GNB2L1	NW_011512356.1	236692	241440	+	1122	protein_coding	guanine nucleotide binding protein (G protein)%2C beta polypeptide 2-like 1	WD40
105075397	26608	28098	25093	19762	11802	11593	19442	1290.946074	1415.427249	1290.51022	849.1996587	507.7438234	615.8547751	1030.437946	24658.59063	14614.00287	0.754756529	0.01045894	0.250039282	LOC105075397	NW_011515632.1	10570494	10593931	+	1380	protein_coding	chromosome unknown open reading frame%2C human C10orf54	V-set
105078000	18295	23166	22777	18199	16547	25093	18241	429.0434311	564.0741139	566.2110717	378.006628	344.0973115	644.3295329	467.3072528	20394.31815	20432.6738	-0.002700008	0.992097174	0.998888679	ITGB2	NW_011516553.1	1341462	1366120	+	2855	protein_coding	integrin%2C beta 2 (complement component 3 receptor 3 and 4 subunit)	-
105062258	16023	26619	18982	23304	15062	22703	19172	878.6241264	1515.539649	1103.352423	1131.808132	732.377687	1363.104492	1148.449088	20841.62467	19472.61791	0.098042762	0.725603514	0.960820156	ARHGDIB	NW_011511552.1	4067590	4084762	-	1221	protein_coding	Rho GDP dissociation inhibitor (GDI) beta	-
105078138	16920	20688	15239	21687	18809	22480	25796	2078.63776	2638.841076	1984.485431	2359.72275	2048.97816	3023.857829	3461.910666	18209.74475	22867.78872	-0.328579076	0.173046093	0.682149078	RPS15	NW_011516557.1	804358	806095	+	545	protein_coding	ribosomal protein S15	-
105061946	18251	19294	14659	25896	19398	20715	23384	1664.813393	1827.331937	1417.412417	2092.15872	1569.021953	2068.952125	2330.143852	18949.549	21536.27018	-0.184569824	0.425359415	0.860798154	RPS8	NW_011511373.1	792881	795531	+	734	protein_coding	ribosomal protein S8	-
105062590	15515	17565	12400	22698	22433	23439	26698	1512.063391	1777.389652	1281.01111	1959.245496	1938.647031	2501.174001	2842.378977	16540.51035	24595.54072	-0.57236087	0.015638714	0.290681514	RPL18	NW_011511555.1	3734864	3739586	-	687	protein_coding	ribosomal protein L18	-
105062613	21469	24942	23489	21760	12647	15660	20494	1555.660414	1876.508492	1804.182661	1396.512805	812.6128253	1242.456951	1622.238676	22598.07191	16704.71483	0.435969937	0.101769094	0.572830369	FTL	NW_011511555.1	3996793	3998584	+	924	protein_coding	ferritin%2C light polypeptide	Ferritin
105062635	15940	18111	12395	22993	19477	25281	26244	977.3286598	1152.951457	805.5858714	1248.622059	1058.930728	1697.20059	1757.791587	16848.5786	24233.36984	-0.524334676	0.043329448	0.431264317	RPL13A	NW_011511555.1	4353148	4357367	+	1092	protein_coding	ribosomal protein L13a	-
105075076	12957	17408	11258	28197	15712	27097	23444	612.2228917	854.0243592	563.8704584	1180.024587	658.3089284	1401.88673	1210.10165	16772.29268	22782.11931	-0.441787874	0.184891969	0.695615923	LOC105075076	NW_011515597.1	55653	60159	+	1417	protein_coding	GTPase IMAP family member 1-like	-
105081849	28886	20652	29257	20324	15876	6717	13699	676.232952	501.9810396	726.0252193	421.4064276	329.5665929	172.1753121	350.334432	24524.93543	11980.68287	1.033513046	0.000685385	0.072545503	IFIT2	NW_011517816.1	12320809	12328066	-	2860	protein_coding	interferon-induced protein with tetratricopeptide repeats 2	TPR_2
105070948	19702	23425	21378	18440	12395	22449	17586	695.3731854	858.4272571	799.811584	576.4366535	387.9246039	867.5434451	678.0468905	20494.64806	18032.33212	0.184682684	0.527194971	0.899838064	EFHD2	NW_011514262.1	6441400	6445468	-	1897	protein_coding	EF-hand domain family%2C member D2	-
105064250	20422	19482	14118	24509	21537	14273	20125	1075.790431	1065.563213	788.3436524	1143.504936	1006.022705	823.2491271	1158.11138	19088.85249	18666.95676	0.032253387	0.885678664	0.984949886	LOC105064250	NW_011511766.1	4120230	4124972	-	1271	protein_coding	mamu class II histocompatibility antigen%2C DR alpha chain	C1-set
105069537	22244	20801	24286	17550	14306	18244	16934	345.2293427	335.1932803	399.54325	241.2431455	196.8820873	310.0284054	287.1041072	21015.99558	16840.13868	0.31959742	0.209950292	0.723345884	ARHGAP30	NW_011513761.1	2130386	2144743	-	4314	protein_coding	Rho GTPase activating protein 30%2C transcript variant X1	RhoGAP
5309941	19574	18949	15987	19836	21668	19304	18069	951.0543191	955.9348805	823.3902223	853.6166636	933.5503249	1026.974488	959.0580413	18210.2137	19779.12417	-0.119225074	0.492108044	0.888211028	ND4	NC_009628.2	10178	11555	+	1378	protein_coding	-	-
105073153	15634	23449	17996	19838	15043	21883	19065	325.6860755	507.1888349	397.3910302	366.0243819	277.8796276	499.1402033	433.8613147	18917.16498	19133.05959	-0.016350826	0.950889359	0.994704521	RAC2	NW_011514986.1	7350962	7368449	+	3214	protein_coding	ras-related C3 botulinum toxin substrate 2 (rho family%2C small GTP binding protein Rac2)	Ras
105069609	18124	17527	14204	22108	23666	18965	18025	818.8056027	822.1491524	680.2215836	884.6250938	948.0795558	938.1368753	889.5841995	17517.94346	20224.30045	-0.207246204	0.258416349	0.760192331	RPL4	NW_011510373.1	2305310	2310251	-	1482	protein_coding	ribosomal protein L4	-
105083676	16510	19879	13815	22770	19625	18936	20897	1177.216761	1471.702989	1044.17489	1437.988592	1240.829752	1478.373661	1627.714908	17765.31653	20067.07652	-0.175739348	0.418677917	0.858261197	RPS4X	NW_011544911.1	371522	376971	+	939	protein_coding	ribosomal protein S4%2C X-linked	Ribosomal_S4e
105064863	16312	19327	14046	20508	16324	19200	24233	1405.598062	1729.15792	1282.979134	1565.165593	1247.307956	1811.514329	2281.109611	17140.80098	20398.29046	-0.250983474	0.318733717	0.803260217	RPS2	NW_011512008.1	2698323	2700110	+	777	protein_coding	ribosomal protein S2	-
105074446	14447	18565	11996	22274	16809	19140	26511	1284.569637	1713.922609	1130.653233	1754.127841	1325.302527	1863.410425	2575.082363	16334.74275	21337.35391	-0.385406333	0.170685155	0.679723687	RPS5	NW_011515311.1	4010081	4014391	+	753	protein_coding	ribosomal protein S5%2C transcript variant X1	-
105071745	21394	21530	22989	16195	17799	13802	13951	363.0027092	379.2959271	413.4766105	243.3783115	267.7975795	256.4168176	258.5879293	20357.32736	15186.09888	0.422773009	0.066412552	0.498419323	MCL1	NW_011514627.1	1178911	1183727	+	3946	protein_coding	myeloid cell leukemia 1	-
105073105	16752	17704	13177	21667	17741	18466	21122	788.7548155	865.4919542	657.6652539	903.5604007	740.7072996	951.9952874	1086.414198	16859.4221	19428.68595	-0.204597286	0.357707203	0.82749006	RPL3	NW_011514986.1	5934416	5940960	+	1422	protein_coding	ribosomal protein L3	-
105074338	15697	19958	12384	22186	18474	13591	23615	1451.62035	1916.327282	1213.976627	1817.182078	1514.922787	1376.177364	2385.664535	17082.68731	18782.06453	-0.136801739	0.613950195	0.928027223	RPS9	NW_011515311.1	867676	873336	+	724	protein_coding	ribosomal protein S9	S4
105078161	17497	23530	23498	13498	12422	14752	20076	1215.238482	1696.821364	1729.982913	830.3293556	765.0373107	1121.851656	1523.211268	19451.40396	16161.48313	0.267322227	0.404250964	0.849994778	OAZ1	NW_011516557.1	1433094	1434946	+	964	protein_coding	ornithine decarboxylase antizyme 1	-
105072092	15279	19111	18538	22028	8862	21362	19889	2544.742445	3304.825932	3272.839988	3249.428739	1308.801601	3895.627486	3618.652548	18338.27767	17437.46646	0.072699966	0.830303483	0.976979587	TMSB10	NW_011514758.1	871311	871965	+	402	protein_coding	thymosin beta 10	-
105083325	15079	16857	10069	22059	15941	19026	25991	1026.011902	1190.903081	726.2383698	1329.378727	961.8084504	1417.470266	1931.914409	15501.67861	20855.93244	-0.427999045	0.149699567	0.651697248	RPS3	NW_011544906.1	3122979	3128768	+	984	protein_coding	ribosomal protein S3	-
105084187	21774	22588	15455	21567	18588	9688	13373	318.4471644	342.99929	239.5968859	279.3649726	241.0599158	155.1386134	213.6549933	19925.36776	13725.82191	0.537683709	0.02256705	0.34381143	FAM65B	NW_011511150.1	2702792	2878846	+	4578	protein_coding	family with sequence similarity 65%2C member B%2C transcript variant X3	-
105084062	15882	22380	15550	17643	12955	17853	19987	858.2401764	1255.682976	890.7319594	844.4212039	620.7750249	1056.334496	1179.875809	17584.34219	17402.68869	0.015005081	0.956663908	0.995980698	UBB	NW_011509917.1	2212599	2214497	+	1239	protein_coding	ubiquitin B	ubiquitin
105078354	18799	16876	20390	17411	13623	15754	18565	306.3933032	285.581659	352.2692534	251.3340231	196.8840103	281.1395659	330.5403704	18109.51147	16329.83671	0.149259275	0.537540874	0.904120234	HMHA1	NW_011516557.1	525133	538039	+	4108	protein_coding	histocompatibility (minor) HA-1	RhoGAP
105070695	13893	21750	14495	18577	12312	22910	17045	581.3678466	944.9971724	642.9633012	688.5153085	456.8532821	1049.70356	779.1785954	16859.96788	17979.72227	-0.092743578	0.760638307	0.966669278	CFL1	NW_011514224.1	1785949	1789812	-	1600	protein_coding	cofilin 1 (non-muscle)	Cofilin_ADF
105064868	18955	20741	26962	12184	12301	10699	17157	1006.430195	1143.420134	1517.486953	572.9712174	579.1531956	621.9989687	995.1447483	19715.63817	13615.80028	0.534058046	0.108668016	0.585427577	MSRB1	NW_011512008.1	2712304	2717297	+	1261	protein_coding	methionine sulfoxide reductase B1	-
105082834	16555	22551	21919	14838	10652	12536	18766	548.994283	776.4629121	770.4995081	435.8098585	313.2297212	455.1811075	679.8222644	18847.69636	14375.13132	0.390828458	0.212560267	0.725609296	ALDOA	NW_011544899.1	6876346	6881736	+	2019	protein_coding	aldolase A%2C fructose-bisphosphate%2C transcript variant X1	-
105074542	21642	17012	26432	12095	18726	7567	14224	511.6572113	417.5931397	662.4067125	253.2623464	392.5725194	195.880881	367.3571401	19264.99706	13307.67234	0.53369145	0.123297345	0.610854183	LOC105074542	NW_011515331.1	80645	95701	-	2832	protein_coding	docosahexaenoic acid omega-hydroxylase CYP4F3-like%2C transcript variant X3	p450
105074082	10101	21314	19662	25805	8509	18632	12241	509.2619772	1115.727447	1050.793953	1152.295301	380.4070646	1028.544211	674.1845778	18744.64536	13600.432	0.462857097	0.204653415	0.717163249	LOC105074082	NW_011515227.1	1073777	1105682	-	1328	protein_coding	patr class I histocompatibility antigen%2C A-2 alpha chain-like	MHC_I
105073959	15481	14995	12299	18251	20036	16776	17606	1431.645196	1439.789938	1205.644262	1494.879208	1643.011419	1698.67938	1778.615702	14874.58115	18225.16881	-0.293061862	0.100524606	0.569445463	LOC105073959	NW_011515224.1	10282908	10286251	+	724	protein_coding	60S ribosomal protein L17%2C transcript variant X1	-
105080591	16024	15514	13564	20342	19841	14363	15571	1151.144863	1157.175167	1032.903661	1294.302351	1263.908894	1129.772012	1221.97011	15929.90683	16566.83141	-0.056554259	0.752865934	0.964707285	RPL6	NW_011517499.1	4211158	4215538	+	932	protein_coding	ribosomal protein L6	-
105062561	25671	20158	19391	16001	13791	7274	12509	937.6813486	764.4977407	750.8024644	517.6576812	446.6850512	290.9192072	499.1374067	20077.54814	11144.95943	0.84916867	0.002062963	0.127169326	C5AR1	NW_011511555.1	2836325	2845188	+	1833	protein_coding	complement component 5a receptor 1	7tm_1
105078646	25986	17561	15825	17459	16037	6002	13656	243.269064	170.6919216	157.037785	144.760429	133.1262653	61.52194385	139.6548405	18875.25131	11754.51945	0.683256591	0.031025997	0.379103265	SORL1	NW_011516685.1	1654809	1798189	-	7152	protein_coding	sortilin-related receptor%2C L(DLR class) A repeats containing	Ldl_recept_a
105083292	19040	17165	23039	11887	13051	11252	16225	243.8874201	228.2877134	312.8232853	134.8583262	148.2379549	157.8115506	227.0346771	17728.45933	13698.88852	0.372004979	0.217257502	0.728441514	ARAP1	NW_011544906.1	1114149	1175657	-	5227	protein_coding	ArfGAP with RhoGAP domain%2C ankyrin repeat and PH domain 1%2C transcript variant X4	RhoGAP
105072076	10337	18791	17550	13102	14504	23884	13356	808.5291969	1526.045063	1455.094852	907.6571494	1005.963334	2045.478229	1141.202295	14825.95879	17644.07002	-0.25105475	0.4429862	0.864474494	PFN1	NW_011514747.1	13074	16002	+	856	protein_coding	profilin 1	-
105062636	13351	15509	10746	18701	15845	17596	19330	1131.518504	1364.73376	965.4008859	1403.769303	1190.784786	1632.858028	1789.63619	14172.48299	17917.35287	-0.338224908	0.153820787	0.658409642	RPS11	NW_011511555.1	4361086	4363548	+	790	protein_coding	ribosomal protein S11	-
105066093	15768	15641	13355	19599	18095	12274	16344	1202.422381	1238.400819	1079.536485	1323.723867	1223.579513	1024.833154	1361.519383	15682.10796	15582.26471	0.009222422	0.962271279	0.997419066	RPL7	NW_011510342.1	245763	248487	-	878	protein_coding	ribosomal protein L7	-
5309939	14229	16045	14707	16774	16277	16936	14639	835.6886116	978.4217548	915.6029624	872.5489289	847.6911269	1089.099497	939.2183093	15141.83388	16118.7781	-0.090184362	0.629656458	0.930558897	CYTB	NC_009628.2	14161	15300	+	1140	protein_coding	-	-
105080234	15929	19429	16644	16010	11518	13271	16348	649.5166901	822.5617792	719.4034272	578.1974627	416.458803	592.5050552	728.2013287	16768.75986	14023.33487	0.257972508	0.301553407	0.792408625	GNAI2	NW_011517149.1	2189443	2208525	-	1642	protein_coding	guanine nucleotide binding protein (G protein)%2C alpha inhibiting activity polypeptide 2	G-alpha
105082147	18999	20565	19239	15178	10549	7480	16418	502.7883166	565.0663207	539.6968976	355.7558331	247.5477004	216.7417823	474.6349569	18315.00813	11678.53051	0.64917816	0.035064786	0.398984488	TGFBI	NW_011517961.1	25099253	25126452	+	2530	protein_coding	transforming growth factor%2C beta-induced%2C 68kDa	-
105064588	24656	18765	15353	17906	16465	4917	10338	395.4987657	312.5268642	261.053039	254.3924031	234.1948903	86.35934252	181.1523924	18829.74541	10295.30733	0.870980029	0.00797803	0.222576547	ARRDC3	NW_011511990.1	5587012	5601079	+	4174	protein_coding	arrestin domain containing 3	-
105084066	9110	13191	11098	17478	11560	31091	13207	1073.853401	1614.435189	1386.705803	1824.74172	1208.307924	4012.803732	1700.653483	12356.03758	19328.6815	-0.645499808	0.084814827	0.539794367	UBD	NW_011511150.1	313945	315812	+	568	protein_coding	ubiquitin D	ubiquitin
5309937	15231	15744	11046	18087	13700	16854	15146	978.6686011	1050.361011	752.3592555	1029.335194	780.5863872	1185.760105	1063.139427	14641.09367	15519.35587	-0.084003119	0.716631637	0.957280671	ND2	NC_009628.2	3909	4950	+	1042	protein_coding	-	-
105063279	13396	14809	7687	18684	16795	19014	14922	497.1798986	570.6639397	302.4184589	614.1738592	552.7281712	772.677952	604.9931998	13199.94017	17120.66875	-0.375176162	0.176860229	0.688420128	RPL15	NW_011511610.1	6594188	6597536	-	1804	protein_coding	ribosomal protein L15	-
105068297	16090	17444	22579	11877	13257	10618	13442	503.6400001	566.9261945	749.1725687	329.2713728	367.9616832	363.9095896	459.6350059	16949.1353	12529.80045	0.435834106	0.125516505	0.615132632	CD97	NW_011513414.1	217012	231283	-	2139	protein_coding	CD97 molecule	-
105072580	15419	15214	17487	13946	12699	15248	14323	293.8684853	301.0623814	353.2849268	235.4124968	214.6147163	318.1971586	298.2056261	15331.75197	14352.42726	0.095243349	0.684150835	0.947655981	FMNL1	NW_011514977.1	288882	312825	-	3513	protein_coding	formin-like 1	FH2
105062521	16565	19670	19740	13413	8320	11007	14701	631.2401793	778.2584214	797.3763215	452.7017418	281.1380899	459.2601556	611.9770092	17229.89272	11681.699	0.560688867	0.067957654	0.502251647	VASP	NW_011511555.1	1781023	1793256	+	1757	protein_coding	vasodilator-stimulated phosphoprotein	-
105069911	11956	13781	9658	18422	14485	15151	19687	1714.130891	2051.422349	1467.770885	2339.256796	1841.491608	2378.405943	3083.348764	13039.44484	16767.55979	-0.362746409	0.160379168	0.667127728	RPL35	NW_011514020.1	1837477	1841780	+	467	protein_coding	ribosomal protein L35	-
105070811	13169	14073	12490	17337	9768	15307	20335	2193.318493	2433.614952	2205.079914	2557.44262	1442.605963	2791.422616	3699.798861	13917.61381	15679.99205	-0.171970856	0.566265269	0.916314559	RPL37	NW_011510457.1	3395794	3398261	-	402	protein_coding	ribosomal protein L37	-
105069508	13608	16837	19487	17137	7482	11534	16185	731.8126375	940.1271413	1110.870878	816.2504763	356.7931251	679.1600933	950.8310228	16521.78146	12160.6585	0.442184561	0.166366224	0.674822604	TAGLN2	NW_011513761.1	1322260	1324535	-	1245	protein_coding	transgelin 2	-
105064223	14001	17337	13892	14740	13239	15942	12904	337.8088506	434.3123631	355.2955232	314.9869045	283.2437397	421.1544375	340.1115321	14758.69969	14249.92254	0.050630005	0.821579033	0.975465064	TAPBP	NW_011511766.1	3691790	3701244	+	2775	protein_coding	TAP binding protein (tapasin)	C1-set
105071103	12224	18073	12706	14853	12269	15395	16163	630.5413969	967.9363206	694.7396837	678.5744307	561.1805354	869.4939499	910.7669682	14223.00541	14941.52859	-0.071075902	0.781901267	0.970210801	GAPDH	NW_011514262.1	16984553	16988746	-	1298	protein_coding	glyceraldehyde-3-phosphate dehydrogenase	-
105064832	13657	9453	13924	12349	27644	12960	11652	103.7190866	74.53998599	112.0934875	83.06502718	186.1647399	107.7692806	96.66936931	12138.48953	16929.5192	-0.479997719	0.090272009	0.549729854	SRRM2	NW_011512008.1	1945389	1960167	+	8816	protein_coding	serine/arginine repetitive matrix 2	-
105069434	15551	15038	13097	12880	14709	22194	7625	388.6516927	390.2191668	346.9661139	285.1025829	325.9706958	607.3295769	208.1743058	13937.3248	15034.05007	-0.109276955	0.742380845	0.963532893	TARS	NW_011513750.1	1794164	1814471	-	2679	protein_coding	threonyl-tRNA synthetase	tRNA-synt_2b
105078306	14225	14183	18146	12117	11414	17138	13529	215.4302651	223.0174359	291.3052688	162.5296482	153.2799953	284.1850237	223.8232371	14545.25187	14373.03092	0.017197038	0.951306909	0.994895866	MYO1F	NW_011516557.1	5559700	5590428	-	4421	protein_coding	myosin IF	-
105079926	14463	24008	19157	8643	9643	12916	10844	267.352898	460.7854603	375.3764315	141.5057441	158.0635916	261.4214108	218.9782868	16627.35841	11368.97762	0.548457832	0.129375021	0.619383953	WARS	NW_011517098.1	10283403	10313889	-	3622	protein_coding	tryptophanyl-tRNA synthetase%2C transcript variant X2	-
105069288	15372	18460	17575	14343	8423	10973	14506	470.6050124	586.7784344	570.3408765	388.9100963	228.6578643	367.8223882	485.1308367	16262.01123	11629.39037	0.483761998	0.091866076	0.552796378	ZYX	NW_011509864.1	1036484	1045208	-	2187	protein_coding	zyxin	-
105061976	13082	13958	25538	13153	11530	9285	12851	384.8370199	426.3263409	796.347412	342.6972069	300.7635309	299.0688729	412.9758508	16366.33683	11332.78174	0.530222249	0.092493816	0.554343406	TSC22D3	NW_011511427.1	1268001	1326279	+	2276	protein_coding	TSC22 domain family%2C member 3%2C transcript variant X1	-
105078119	13760	13423	18201	10671	10133	11965	21156	1198.028225	1213.429309	1679.797219	822.8805221	782.3117045	1140.638239	2012.181766	13933.86971	14877.24953	-0.094500889	0.782457091	0.970210801	CFD	NW_011516557.1	382093	384222	+	769	protein_coding	complement factor D (adipsin)	Trypsin
105077247	22451	13524	23393	11505	11767	6873	9379	410.0324093	256.4507254	452.8781922	186.1024818	190.5642447	137.440728	187.1216619	17646.3787	9284.178913	0.926495671	0.003686108	0.152713328	SGK1	NW_011516269.1	24071322	24176998	-	3666	protein_coding	serum/glucocorticoid regulated kinase 1%2C transcript variant X1	-
105073271	12497	14483	10323	17778	14832	13205	15655	1180.142608	1420.049639	1033.350467	1486.944193	1242.000031	1365.380619	1614.978807	13386.15327	14717.65007	-0.136768808	0.530856626	0.901431773	RPL19	NW_011514988.1	1364325	1367854	-	709	protein_coding	ribosomal protein L19	-
105068827	3133	8721	5765	14098	9966	47583	8976	130.5327459	377.2607642	254.6076116	520.2350777	368.1909684	2170.688507	408.5328257	7600.071317	23285.94156	-1.615366768	0.058708827	0.480808767	LOC105068827	NW_011513511.1	1686593	1690120	+	1607	protein_coding	granzyme H-like%2C transcript variant X1	-
105078696	14257	8854	10375	11569	20280	18677	12208	141.1026936	90.98356444	108.8449421	101.4112235	177.9788002	202.3955136	131.9886876	11033.78945	17040.51032	-0.627046309	0.01014232	0.246431861	NLRC5	NW_011516690.1	4057860	4138395	-	6765	protein_coding	NLR family%2C CARD domain containing 5	NACHT
105062021	10755	17861	9376	15024	11649	8236	23121	880.3027668	1517.901874	813.4900458	1089.156465	845.4802491	738.1159633	2067.346631	12971.97234	14682.34323	-0.178667339	0.629061904	0.930483489	LOC105062021	NW_011509943.1	1554	61630	-	818	C_region	The sequence of the model RefSeq transcript was modified relative to this genomic sequence to represent the inferred CDS: added 244 bases not found in genome assembly	C1-set
105073831	10215	12893	9506	15451	14071	15436	17787	1283.175674	1681.581822	1265.780932	1719.045556	1567.349606	2123.093519	2440.818502	11692.62729	16066.23415	-0.458388568	0.054736452	0.467561848	RPL8	NW_011515163.1	1189776	1191295	+	533	protein_coding	ribosomal protein L8	Ribosomal_L2_C
105076884	24770	16578	8541	20042	12330	5145	7830	289.634051	201.2667445	105.8632752	207.5619378	127.843855	65.87120362	100.0162136	16981.72306	8268.725311	1.03821415	0.002383426	0.132269439	THBS1	NW_011516268.1	5745556	5762048	+	5726	protein_coding	thrombospondin 1	TSP_C
105080402	12074	15468	7530	22130	13202	8079	16586	609.6528428	810.9272038	403.0318798	989.682503	591.1045869	446.6585459	914.867348	13754.88642	12729.18573	0.111828442	0.742613398	0.963532893	IGJ	NW_011517196.1	6641616	6648333	+	1326	protein_coding	immunoglobulin J polypeptide%2C linker protein for immunoglobulin alpha and mu polypeptides	-
105083055	18105	19049	19683	11695	8610	6195	11696	474.4414019	518.2896159	546.7494264	271.4359233	200.0692629	177.7509661	334.8161868	17060.33664	8951.502767	0.930448058	0.002877887	0.139778858	SIRPA	NW_011544902.1	5338265	5354422	-	2555	protein_coding	signal-regulatory protein alpha	-
105071532	11547	12327	10941	14799	14728	14366	16302	1512.945282	1676.979394	1519.581739	1717.392146	1711.1615	2060.993042	2333.350494	12109.34475	15338.38126	-0.340984201	0.079801672	0.527910392	LOC105071532	NW_011514557.1	2549744	2550254	+	511	transcribed_pseudogene	60S ribosomal protein L23a pseudogene	-
105069621	13878	13584	12974	15525	16029	12199	10055	428.9862642	435.9738603	425.1120245	425.0413272	439.3555347	412.8833242	339.5342686	13697.7618	12690.80221	0.110125837	0.544848139	0.905925565	PABPC1	NW_011513933.1	1956620	1969487	-	2166	protein_coding	poly(A) binding protein%2C cytoplasmic 1	RRM_1
105069218	13993	17822	12984	13690	9203	11924	13863	395.3096753	522.7563581	388.819564	342.5414285	230.541546	368.837598	427.8276686	14413.84177	11968.59777	0.268234619	0.316715042	0.801216855	PKM	NW_011513546.1	9511428	9535290	+	2370	protein_coding	pyruvate kinase%2C muscle	-
105075643	11165	16267	19100	9184	7708	9890	19681	1235.601163	1869.146416	2240.608301	900.1906605	756.405114	1198.401877	2379.314095	13932.34185	12891.20307	0.11206131	0.778899941	0.970210801	IFITM3	NW_011515647.1	12697	13785	+	605	protein_coding	interferon induced transmembrane protein 3	-
105067478	11507	13375	10065	13150	9983	14449	19714	1424.097761	1718.651241	1320.396797	1441.406546	1095.549314	1957.952221	2665.24709	11778.29806	15210.21338	-0.368872661	0.210571502	0.724478999	RPL32	NW_011513243.1	23197161	23201895	-	541	protein_coding	ribosomal protein L32%2C transcript variant X1	-
105082102	14579	15132	15015	10357	9640	15860	11509	465.0399392	501.1585274	507.6926149	292.6035158	272.6670882	553.9267113	401.0376458	13671.71669	12668.27486	0.109990763	0.711203495	0.95594287	IRF1	NW_011517961.1	22258902	22266032	-	2099	protein_coding	interferon regulatory factor 1	IRF
105080883	10219	13013	10226	15679	10508	14607	17830	1185.78934	1567.807895	1257.818341	1611.389574	1081.215781	1855.866702	2260.140933	11962.64308	14742.94463	-0.301441318	0.279719844	0.775579727	RPL13	NW_011517529.1	323553	325364	-	577	protein_coding	ribosomal protein L13	-
105064227	11360	12089	8798	15331	12068	13783	16912	1284.788322	1419.580095	1054.751615	1535.701397	1210.268472	1706.803847	2089.456115	11557.69748	14571.20367	-0.334214159	0.182089722	0.693208953	RPS18	NW_011511766.1	3720257	3724470	-	592	protein_coding	ribosomal protein S18	-
105076651	11007	13305	9354	15811	9540	12905	17429	1327.855874	1666.529962	1196.168415	1689.368367	1020.524691	1704.616113	2296.886195	12032.69454	13702.79186	-0.187461117	0.520540266	0.897074723	RPL27A	NW_011516265.1	29838599	29841584	-	555	protein_coding	ribosomal protein L27a	-
105071003	11138	17387	12646	13770	8611	11724	13450	442.5702982	717.3250203	532.649128	484.6096271	303.4043542	510.0790285	583.8245723	13526.56014	11575.21514	0.224791067	0.425928798	0.860798154	ENO1	NW_011514262.1	10973284	10985075	+	1685	protein_coding	enolase 1%2C (alpha)	-
105072345	19346	11119	19374	9592	14210	6224	8339	163.2783808	97.43601337	173.3284244	71.70174385	106.3468789	57.51666461	76.88409564	14793.36506	9389.371573	0.655797575	0.054733193	0.467561848	BCL6	NW_011514844.1	2592739	2616444	-	7933	protein_coding	B-cell CLL/lymphoma 6%2C transcript variant X2	BTB
105082816	13041	16315	15086	12843	7948	11383	11574	377.6574192	490.5581313	463.0994036	329.4099061	204.0977203	360.9362233	366.147134	14157.41017	10584.22361	0.419678557	0.120760494	0.606980952	LOC105082816	NW_011544899.1	6655039	6657572	-	2312	protein_coding	chromosome unknown open reading frame%2C human C16orf54%2C transcript variant X1	-
105062840	9507	11865	7709	15068	12346	13682	17923	911.9332002	1181.689973	783.8456835	1280.142132	1050.120109	1436.996556	1878.085125	10700.33987	14979.48153	-0.485282545	0.0759179	0.52253932	RPS16	NW_011511566.1	450735	453215	-	698	protein_coding	ribosomal protein S16%2C transcript variant X1	-
105071167	13470	13389	16347	11759	11428	9830	11775	183.9043873	189.7968107	236.57865	142.1929064	138.3527817	146.9483182	175.6185734	13606.28424	11112.52476	0.292079964	0.207794635	0.721098301	PIK3CD	NW_011514262.1	10398864	10424360	-	4904	protein_coding	phosphatidylinositol-4%2C5-bisphosphate 3-kinase%2C catalytic subunit delta	-
105070731	13293	13244	14652	12960	10229	11559	11036	164.2096495	169.867821	191.8604998	141.7959143	112.0474603	156.3444759	148.9266416	13344.45987	11119.98086	0.263112887	0.219585213	0.728820514	AKNA	NW_011514248.1	2683304	2726771	+	5420	protein_coding	AT-hook transcription factor%2C transcript variant X1	-
105079514	10853	11972	7455	15841	10179	15310	15238	616.8498569	706.500784	449.1488638	797.4350233	513.0125021	952.777437	946.1122585	11162.60733	13968.25061	-0.323422458	0.26784191	0.766950797	SLC25A6	NW_011516739.1	422087	424325	-	1178	protein_coding	solute carrier family 25 (mitochondrial carrier%3B adenine nucleotide translocator)%2C member 6	Mito_carr
105064002	11604	13552	12322	11973	13652	13002	10569	552.5827905	670.0532263	621.990615	504.9817281	576.4731497	677.9324224	549.8048518	12180.89214	12471.2373	-0.033997044	0.864560997	0.982613414	ARPC2	NW_011511680.1	6553723	6581548	+	1406	protein_coding	actin related protein 2/3 complex%2C subunit 2%2C 34kDa	-
105081848	15627	14016	17356	14553	9688	5637	9472	504.9644645	470.246496	594.4944964	416.5055384	277.5955527	199.4434819	334.3581619	15174.46649	8265.331728	0.876480039	0.000320364	0.049111444	IFIT3	NW_011517816.1	12306532	12314435	-	2072	protein_coding	interferon-induced protein with tetratricopeptide repeats 3	-
105065747	8588	18173	33047	1627	1147	3105	20512	955.1476253	2098.559879	3896.040809	160.2688291	113.1188683	378.1174122	2492.134672	15782.12349	8829.594985	0.837865199	0.512091817	0.894491404	LOC105065747	NW_011512519.1	8231869	8232705	-	602	protein_coding	hemoglobin subunit alpha	-
105069768	9565	11302	8183	15391	9063	12947	18402	1345.404814	1650.59141	1220.094717	1917.422803	1130.402612	1993.993595	2827.600595	10765.01387	13928.57467	-0.371645461	0.237053913	0.742965709	RPLP2	NW_011510397.1	184154	186036	-	476	protein_coding	ribosomal protein%2C large%2C P2	-
105072898	16088	11470	13005	9770	13131	9291	11768	123.8675313	91.69277516	106.1399243	66.62435768	89.64919524	78.32573748	98.97901313	12451.24331	11412.81849	0.125611241	0.6174799	0.928302739	NBEAL2	NW_011510716.1	443700	465525	-	8696	protein_coding	neurobeachin-like 2	Beach
105064248	15029	7530	5301	19962	15732	12503	8387	854.9261031	444.7436375	319.6460113	1005.739694	793.5523827	778.7522815	521.1829154	11392.34797	12113.89726	-0.088580009	0.812633479	0.974253134	LOC105064248	NW_011511766.1	4047230	4051352	-	1177	protein_coding	SLA class II histocompatibility antigen%2C DQ haplotype D alpha chain	C1-set
105065313	10274	11158	9848	13697	15483	10759	13145	721.807876	813.9255597	733.4036843	852.2962106	964.5624216	827.638282	1008.852514	10968.45006	13123.54895	-0.258793106	0.160908813	0.667796272	RPL5	NW_011512444.1	2548535	2555838	+	953	protein_coding	ribosomal protein L5	-
105061757	10907	11253	8871	15512	12257	11892	13348	745.9291465	799.0553386	643.0990019	939.6002133	743.3093904	890.4996896	997.2257793	11290.25671	12663.28347	-0.16551676	0.447005093	0.867556071	RPL14	NW_011511178.1	2449397	2454519	+	979	protein_coding	ribosomal protein L14	-
105062465	9695	10523	12092	11793	10798	17333	11000	182.2849425	205.4276164	240.9983743	196.3859108	180.0277587	356.8316162	225.9335375	10833.6599	13354.13178	-0.301737508	0.258448303	0.760192331	ARHGEF1	NW_011511555.1	415035	433669	-	3561	protein_coding	Rho guanine nucleotide exchange factor (GEF) 1%2C transcript variant X5	RhoGEF
105074366	9751	10337	9661	11708	12150	13322	16200	1206.776508	1328.276477	1267.397263	1283.345083	1333.359127	1805.234929	2190.169568	10145.05584	14172.96634	-0.48232279	0.029033517	0.374764234	RPL28	NW_011515311.1	1524348	1527007	+	541	protein_coding	ribosomal protein L28	-
105071798	18810	13799	10603	19929	4698	4302	10195	399.9365452	304.6254505	238.9703661	375.2933326	88.57445257	100.1519268	236.7961081	15312.93216	6587.6757	1.216970635	0.000526695	0.062828351	TUBB1	NW_011514637.1	1672364	1679192	-	3149	protein_coding	tubulin%2C beta 1 class VI	Tubulin
105076074	9286	11448	13113	10613	10036	14322	13239	192.9049312	246.9224319	288.7551268	195.2701506	184.8708646	325.7653791	300.4380036	10978.96266	12851.62227	-0.22718741	0.395099191	0.845983211	ARHGAP4	NW_011515961.1	421366	436754	+	3223	protein_coding	Rho GTPase activating protein 4	RhoGAP
105073121	10312	8562	14044	9585	17469	11857	9550	143.5399477	123.7432099	207.2209653	118.1694035	215.6210187	180.7137954	145.217276	10511.35982	12806.26096	-0.28494986	0.282412773	0.777844615	DDX17	NW_011514986.1	6419165	6436984	+	4810	protein_coding	DEAD (Asp-Glu-Ala-Asp) box helicase 17%2C transcript variant X1	DEAD
105072758	15578	12986	14622	10679	10742	5970	10665	359.533139	311.1851759	357.7231109	218.2935281	219.8394072	150.864885	268.8890531	13335.83344	9121.971268	0.5478653	0.04528701	0.435444058	SMAP2	NW_011514983.1	2793736	2836589	-	2901	protein_coding	small ArfGAP2	-
105082583	9178	12508	10599	10920	9670	11233	16503	1105.218682	1563.88319	1352.938479	1164.677939	1032.570724	1481.093688	2170.94139	10633.24328	12805.15614	-0.268115058	0.337950948	0.816686658	UBA52	NW_011544898.1	1770921	1773337	+	556	protein_coding	ubiquitin A-52 residue ribosomal protein fusion product 1%2C transcript variant X1	ubiquitin
105063953	11449	9050	11205	10810	17415	11442	8882	297.4596706	244.1323834	308.5925168	248.7535445	401.2150221	325.4985727	252.0904195	10442.05444	12400.72838	-0.248072544	0.278372451	0.773739221	DDX5	NW_011511653.1	5236161	5243396	+	2577	protein_coding	DEAD (Asp-Glu-Ala-Asp) box helicase 5%2C transcript variant X3	DEAD
105075808	14072	13335	13419	12029	9068	7632	10605	322.3309193	317.1432227	325.8211601	244.0387051	184.1835423	191.412859	265.3639042	13033.86982	9210.792204	0.500884047	0.025875376	0.360536228	PLEK	NW_011515779.1	4153931	4180872	-	2923	protein_coding	pleckstrin	PH
105070123	9716	11131	7188	14099	11093	12602	14246	424.0695626	504.4290081	332.5604942	545.0306847	429.3305358	602.2484339	679.2467532	10215.57897	12902.3306	-0.336803911	0.189113092	0.700566582	EEF1G	NW_011514128.1	2555680	2564814	-	1534	protein_coding	eukaryotic translation elongation factor 1 gamma	GST_N
105068221	13928	20225	15512	8177	3444	7350	11375	2049.520739	3090.07033	2419.604299	1065.713834	449.3863443	1184.233946	1828.521198	14469.85658	7744.497497	0.901842814	0.03688712	0.407289241	S100A12	NW_011513412.1	2672817	2674276	+	455	protein_coding	S100 calcium binding protein A12	-
105064618	11617	12064	9886	13798	12114	9845	9943	145.0311024	156.3776786	130.8280166	152.5690163	134.1059038	134.5765799	135.6031048	11564.25812	10659.40816	0.117557972	0.493639552	0.888211028	JAK1	NW_011510175.1	650788	700045	+	5363	protein_coding	Janus kinase 1%2C transcript variant X2	Pkinase_Tyr
105072109	5189	8423	4441	11688	5990	35907	7514	610.5853221	1029.072007	553.9320004	1218.108402	625.0038335	4626.242766	965.8705294	7157.825578	17391.55244	-1.280783165	0.115092208	0.594934535	GNLY	NW_011514758.1	1400473	1404378	+	569	protein_coding	granulysin	-
105081174	11806	12756	17777	10205	9100	7968	9503	744.3089101	834.9899037	1188.014944	569.8315545	508.7272493	550.0299933	654.4797342	13067.66321	8944.972108	0.54684372	0.044917965	0.434154082	SAT1	NW_011517570.1	2164792	2167844	+	1062	protein_coding	spermidine/spermine N1-acetyltransferase 1	Acetyltransf_1
105066254	10303	9512	9380	12047	12227	12761	12859	1175.169616	1126.483853	1134.103486	1217.023072	1236.658925	1593.705866	1602.245593	10070.45098	12791.88939	-0.345048278	0.065844092	0.498419323	RPL21	NW_011512597.1	15665270	15669543	-	587	protein_coding	ribosomal protein L21	-
105082561	8494	10786	6989	12536	10161	13468	15645	866.9286848	1143.004149	756.1346657	1133.217171	919.6037574	1505.084323	1744.342326	9431.637052	13445.46841	-0.511486039	0.064669414	0.495850759	RPL18A	NW_011544898.1	1262162	1265586	+	656	protein_coding	ribosomal protein L18a	-
105083439	15884	10717	14557	10615	12511	5925	7581	263.8286991	184.8211478	256.299071	156.1583469	184.2669091	107.7549228	137.5541474	12798.77338	8513.140906	0.588172562	0.033745431	0.391415416	IVNS1ABP	NW_011511147.1	1260672	1280848	+	4031	protein_coding	influenza virus NS1A binding protein	BTB
105061750	7837	11008	7330	13296	13207	11118	13870	494.0834261	720.5682706	489.8548429	742.4282557	738.3253606	767.4740795	955.2387576	9581.758298	12849.31293	-0.423290983	0.081064084	0.529562229	RPSA	NW_011511178.1	1973383	1979229	+	1062	protein_coding	ribosomal protein SA	-
105082208	14065	14740	13781	9435	7365	6321	11898	328.9223196	357.9046706	341.6231814	195.4242972	152.7283037	161.8549575	303.9573204	12919.82173	8706.158734	0.569494195	0.06930985	0.5034968	CD14	NW_011517961.1	28628715	28631665	-	2863	protein_coding	CD14 molecule	-
105068194	8395	9979	7241	12035	10538	13814	14927	1430.220853	1765.166606	1307.657308	1815.98203	1591.96593	2576.846002	2778.049457	9156.74343	13422.03041	-0.551638118	0.03148313	0.380601981	RPS27	NW_011513412.1	2255590	2257272	-	393	protein_coding	ribosomal protein S27	-
105064241	9400	11724	9055	11047	10237	15191	9749	229.9471398	297.7777491	234.8018992	239.3467634	222.0577991	406.8863588	260.522516	10110.81135	11968.5493	-0.24331698	0.343130602	0.820496486	TAP1	NW_011511766.1	3935520	3943010	+	2737	protein_coding	transporter 1%2C ATP-binding cassette%2C sub-family B (MDR/TAP)	ABC_membrane
105070384	10643	10788	12460	10622	9234	11026	11257	625.0779319	657.8506632	775.7131238	552.5345608	480.8981917	709.0464721	722.2337938	10975.87978	10716.92786	0.034474315	0.881838866	0.984949886	CD81	NW_011514130.1	16744572	16751288	-	1140	protein_coding	CD81 molecule	-
105063982	14342	11858	8663	11317	11066	11475	6741	234.7227553	201.49914	150.2888575	164.0438067	160.5939985	205.6291964	120.518811	11321.65835	9789.608899	0.209761202	0.420517964	0.859190481	STAT1	NW_011511680.1	4337872	4400139	+	4091	protein_coding	signal transducer and activator of transcription 1%2C 91kDa%2C transcript variant X1	STAT_bind
105065640	14397	13229	10087	11992	8780	7410	9391	863.73947	824.0509269	641.4839198	637.2141741	467.0877166	486.7607785	615.4710598	12206.89364	8610.187634	0.503600541	0.021900549	0.33993859	H3F3B	NW_011512519.1	4969136	4970885	+	1116	protein_coding	H3 histone%2C family 3B (H3.3B)	Histone
5309946	10688	11187	7691	11101	10627	12328	10867	748.5374074	813.4801803	570.969444	688.5923805	659.965014	945.3579856	831.4033413	9946.000305	11452.53651	-0.203437037	0.361243112	0.829898584	ND1	NC_009628.2	2744	3699	+	956	protein_coding	-	-
105064243	8610	11629	8793	10399	10286	13941	10650	150.0056865	210.3600263	162.3882632	160.4645846	158.9074508	265.940883	202.6932163	9681.180973	11856.31981	-0.29237038	0.231318961	0.73672936	TAP2	NW_011511766.1	3949070	3959388	+	3843	protein_coding	transporter 2%2C ATP-binding cassette%2C sub-family B (MDR/TAP)%2C transcript variant X1	-
105068954	9602	12767	19737	5542	9864	8111	8495	271.2615952	374.4826857	591.045266	138.6679764	247.1000553	250.8924654	262.1651911	12019.70551	8857.0498	0.440476938	0.253342747	0.755556888	NCF2	NW_011513524.1	7671905	7697372	-	2370	protein_coding	neutrophil cytosolic factor 2	SH3_1
105083835	10743	12212	10365	12508	9689	8585	9667	750.8185993	886.1607636	767.877152	774.248488	600.4565297	656.9561069	738.0507064	11229.71359	9398.234951	0.256889427	0.16196338	0.669853685	H3F3A	NW_011511147.1	6356138	6362774	-	958	protein_coding	H3 histone%2C family 3A	Histone
105079191	12417	11617	9463	11164	13288	6975	8586	111.0856238	107.9074528	89.73936856	88.45941264	105.4129496	68.32379749	83.91065208	10960.55168	9479.74328	0.209335284	0.351020544	0.824129645	DOCK8	NW_011516728.1	3655256	3858172	-	7484	protein_coding	dedicator of cytokinesis 8%2C transcript variant X2	Ded_cyto
105064912	11283	16673	14056	7867	6296	5370	11964	278.1440527	426.7516559	367.2991565	171.7660731	137.6268212	144.9459496	322.1859736	12457.61219	8075.119482	0.625485292	0.093003121	0.556074147	MMP25	NW_011512008.1	1779126	1789731	-	2716	protein_coding	matrix metallopeptidase 25	PG_binding_1
105078784	10893	11510	9530	12180	10166	10433	8795	236.794572	259.7860565	219.5988858	234.5063322	195.9600375	248.3247772	208.855116	10796.57592	9889.947521	0.126573156	0.498286573	0.890350213	HNRNPK	NW_011516693.1	2229134	2241447	-	3080	protein_coding	heterogeneous nuclear ribonucleoprotein K%2C transcript variant X4	KH_1
105061717	13731	8559	8157	10455	14229	8388	9748	87.68164482	56.74738089	55.21409722	59.13077958	80.57013098	58.64777639	67.99971249	10004.31156	10681.49768	-0.094521091	0.698598927	0.951994689	TRANK1	NW_011511178.1	39851	98291	-	10485	protein_coding	tetratricopeptide repeat and ankyrin repeat containing 1%2C transcript variant X2	-
105068389	9732	11127	10190	11366	9245	10718	10573	175.3482156	208.1582428	194.6195333	181.3802302	147.7064075	211.4460668	208.1050013	10406.5156	10363.17824	0.006067891	0.97691943	0.997604247	SLC44A2	NW_011513414.1	2492954	2509079	+	3716	protein_coding	solute carrier family 44 (choline transporter)%2C member 2%2C transcript variant X1	-
105073651	12668	12235	13851	8461	10585	5635	9289	244.640958	245.3247486	283.540588	144.7191009	181.2613231	119.1520839	195.9634659	11738.19824	8460.624394	0.472330764	0.098129692	0.565387401	XPO6	NW_011515158.1	75674	142769	+	3467	protein_coding	exportin 6%2C transcript variant X1	-
105072210	9250	9467	8016	11293	9587	9819	15265	1376.271684	1462.4839	1264.250526	1488.177783	1264.848001	1599.618101	2481.100096	9277.150205	11826.14666	-0.350175505	0.175389204	0.68578424	RPL31	NW_011514758.1	7612211	7616487	+	450	protein_coding	ribosomal protein L31	Ribosomal_L31e
105069087	13598	10484	7976	12486	13763	5983	7735	179.2905073	143.5243359	111.4757484	145.8104454	160.9120391	86.37496213	111.410882	10861.6208	8954.854733	0.278442311	0.304958036	0.793946624	IQGAP1	NW_011513546.1	1513298	1599758	-	5078	protein_coding	IQ motif containing GTPase activating protein 1	IQ
105072514	12449	12087	7861	11648	12099	7548	7977	340.3459896	343.100197	227.8121901	282.046412	293.3113148	225.9460066	238.2378701	10775.52569	9120.228097	0.240577034	0.291022711	0.78398681	LOC105072514	NW_011514924.1	16001	46907	-	2449	protein_coding	cytochrome b-245 heavy chain	Ferric_reduct
105073278	9360	9748	7054	12325	9586	9910	12480	1207.489733	1305.687941	964.6195189	1408.242907	1096.574625	1399.806031	1758.762586	9350.238374	10857.21847	-0.215514996	0.370069108	0.834273853	RPL23	NW_011514988.1	1579786	1583968	+	519	protein_coding	ribosomal protein L23	-
105065262	10860	14404	14529	8551	5225	6265	10260	294.9767983	406.2163686	418.3181886	205.7112226	125.8454437	186.322677	304.4320891	12044.92356	7472.357239	0.688820855	0.043773318	0.432201177	GSN	NW_011512405.1	620647	659417	-	2465	protein_coding	gelsolin	-
105066513	9273	9194	7339	11593	11212	8825	12229	759.0002377	781.3442602	636.7537805	840.4280416	813.7629456	790.9025469	1093.446735	9101.284046	10850.51492	-0.253577486	0.235605187	0.741444784	RPS27A	NW_011512850.1	3968511	3971322	+	818	protein_coding	ribosomal protein S27a	ubiquitin
105075658	9553	14557	12690	9358	5662	7187	10521	308.9899742	488.8693018	435.0901233	268.0838784	162.393127	254.5299329	371.7463096	11456.68478	8026.059115	0.513460284	0.109958758	0.58761055	SELPLG	NW_011515675.1	452266	461426	-	2070	protein_coding	selectin P ligand%2C transcript variant X4	-
105076214	10064	11042	9335	10604	9347	9474	8971	380.6907439	433.6763178	374.3079093	355.2666617	313.5213362	392.3933853	370.7042636	10076.3314	9368.549052	0.105103532	0.57788587	0.919796165	TMBIM6	NW_011516006.1	4111179	4127833	+	1770	protein_coding	transmembrane BAX inhibitor motif containing 6	-
105075186	11418	12849	11214	10559	5238	8058	9249	773.7631625	904.0732407	805.548244	633.7585738	314.7579257	597.9045827	684.696055	11355.65003	7758.83281	0.549560914	0.055143161	0.468421757	ISG20	NW_011515601.1	10870126	10880797	+	988	protein_coding	interferon stimulated exonuclease gene 20kDa%2C transcript variant X1	Exonuc_X-T
105076446	11847	14182	13058	8769	6064	5020	9422	483.070138	600.4205647	564.405789	316.6904154	219.2573521	224.1259421	419.6912722	11894.4043	6967.203669	0.77165011	0.013479737	0.277613432	SPI1	NW_011516265.1	1267741	1283475	+	1642	protein_coding	Spi-1 proto-oncogene	Ets
105080845	8146	11854	8161	12054	7969	9869	10087	127.223072	192.2218133	135.1069974	166.7384293	110.361722	168.7645513	172.0951091	9820.788612	9509.992843	0.04645189	0.853610791	0.98125077	ATP2A3	NW_011517517.1	80656	104981	-	4287	protein_coding	ATPase%2C Ca++ transporting%2C ubiquitous	-
105074483	10858	8712	18530	4999	8648	4905	10564	186.6454173	155.4897034	337.6415656	76.10859017	131.8184935	92.31942979	198.3722509	10855.79531	8090.617474	0.424123153	0.314097363	0.799107119	LOC105074483	NW_011515311.1	873416	881042	-	3895	protein_coding	leukocyte immunoglobulin-like receptor subfamily B member 2	-
105068190	8987	11137	8945	10149	8411	10311	9145	142.6875551	183.5928861	150.5444301	142.7176395	118.4164827	179.2498288	158.6134821	9633.25398	9459.580387	0.026290098	0.906155364	0.985993859	TPM3	NW_011513412.1	2159787	2185497	+	4217	protein_coding	tropomyosin 3%2C transcript variant X6	-
105074121	9395	13319	12336	8768	5403	7642	10032	549.3716619	808.6439891	764.6396636	454.1016259	280.1545021	489.2863616	640.8288089	10878.70598	7938.614043	0.45458535	0.153689173	0.658035706	GPSM3	NW_011515227.1	39986	41796	+	1145	protein_coding	G-protein signaling modulator 3	-
105081483	7120	8821	5659	11420	8945	10734	14064	1219.20909	1568.311385	1027.190241	1731.997851	1358.224977	2012.548695	2630.825793	7996.692633	11536.67877	-0.528687206	0.065202867	0.496469923	RPS20	NW_011517737.1	8143537	8144560	+	391	protein_coding	ribosomal protein S20	Ribosomal_S10
105066402	9195	8297	15010	6674	7845	10543	9198	361.0790624	338.2890474	624.8046557	232.1238801	273.1723191	453.3163538	394.574498	9783.968884	9397.04926	0.058211394	0.861289071	0.98225778	ARRB2	NW_011512710.1	41770	50056	-	1705	protein_coding	arrestin%2C beta 2	-
105079822	9440	9495	10802	9865	10558	9082	7201	170.224474	177.771137	206.474856	157.5542573	168.8203645	179.3156158	141.8495141	9748.062873	8944.276312	0.124114022	0.531275709	0.901628599	HNRNPA2B1	NW_011517028.1	3100074	3110361	-	3713	protein_coding	heterogeneous nuclear ribonucleoprotein A2/B1%2C transcript variant X2	RRM_1
105082646	11649	8926	9480	10533	8514	9167	7823	143.7420425	114.3584666	123.9985184	115.1145704	93.15839155	123.8537058	105.4516869	9947.663475	8601.966968	0.209731202	0.297671358	0.788733623	STK10	NW_011544898.1	11202034	11307940	-	5426	protein_coding	serine/threonine kinase 10	-
105079032	10509	8603	9015	9515	12699	6900	8735	673.3177405	572.3014719	612.2621168	539.9462193	721.4751179	484.0546138	611.373499	9239.160977	9334.372379	-0.014856519	0.944570092	0.993194546	CALM2	NW_011516700.1	11504379	11511944	-	1045	protein_coding	calmodulin 2 (phosphorylase kinase%2C delta)	-
105082804	5949	8293	5600	9960	8531	19343	8088	81.20446567	117.5340994	81.02834403	120.4143731	103.2592712	289.0988631	120.6041137	7237.591734	12369.76504	-0.7731932	0.029757067	0.376502998	ITGAL	NW_011544899.1	6488640	6522978	-	4905	protein_coding	integrin%2C alpha L (antigen CD11A (p180)%2C lymphocyte function-associated antigen 1%3B alpha polypeptide)%2C transcript variant X2	VWA
105082772	9663	6867	8172	8244	12597	10391	9453	153.8949001	113.5522046	137.9601312	116.2875654	177.8986069	181.1991688	164.4625203	8086.81512	10820.97632	-0.420207453	0.034004027	0.392882577	ITGAX	NW_011544899.1	5938174	5956515	-	4204	protein_coding	integrin%2C alpha X (complement component 3 receptor 4 subunit)	VWA
5309943	9501	8459	6626	12047	10721	8626	9222	349.3287486	322.9239897	258.2435206	392.3078216	349.5372582	347.2650461	370.4035692	8881.856861	9554.218899	-0.105232462	0.614117641	0.928027223	ND5	NC_009628.2	11755	13575	+	1821	protein_coding	-	-
105080261	9466	11107	9253	10236	8192	8340	8503	377.9274118	460.4208048	391.5952792	361.9555307	290.0180353	364.5814364	370.8507035	9843.439535	8454.436391	0.21949051	0.270514044	0.768541047	RHOA	NW_011517149.1	2858529	2866028	+	1677	protein_coding	ras homolog family member A	Ras
105074952	9137	7831	6837	10396	11032	8656	11093	847.3081487	753.9998453	672.0728175	853.8607995	907.1626911	878.9043498	1123.755437	8325.243253	10328.58259	-0.311033881	0.121369023	0.607113997	RPL9	NW_011515567.1	7584211	7588414	+	722	protein_coding	ribosomal protein L9	-
105062467	7651	6579	5141	10438	10718	8730	15723	918.0344078	819.6282483	653.8849671	1109.279778	1140.374976	1146.942401	2060.920344	7202.830529	11928.46369	-0.727712731	0.011563189	0.263571465	RPS19	NW_011511555.1	441485	448952	-	558	protein_coding	ribosomal protein S19	-
105064185	7980	9214	6681	11554	9152	10319	9057	706.7341082	847.2618326	627.2022741	906.2928842	718.7243207	1000.638897	876.2389676	8606.484836	9647.104019	-0.164603362	0.464668499	0.877300879	RPL10A	NW_011511766.1	2129252	2131719	-	756	protein_coding	ribosomal protein L10a	-
105062047	11615	10803	14488	5951	6266	6780	8010	256.8255927	248.016021	339.5787572	116.5445802	122.8577747	164.1479211	193.4802483	10729.06106	7152.759009	0.584955311	0.081128423	0.529578426	HK3	NW_011511506.1	2478651	2496315	+	3028	protein_coding	hexokinase 3 (white cell)	-
105072277	9539	10774	15362	8301	5283	5437	9203	406.2798308	476.4481664	693.5586094	313.1380729	199.524483	253.5527674	428.1903456	10951.67188	6810.788247	0.685282792	0.040276847	0.417946069	DUSP2	NW_011514758.1	4903420	4916765	-	1572	protein_coding	dual specificity phosphatase 2	DSPc
105065063	9883	13543	12483	6263	4338	5118	12118	1125.346916	1601.138066	1506.709729	631.6304929	438.0062894	638.0937916	1507.348291	10547.33802	7468.169181	0.498076757	0.231935185	0.737254425	TYROBP	NW_011512127.1	6069484	6072537	-	588	protein_coding	TYRO protein tyrosine kinase binding protein	-
105074300	8006	8026	5758	9778	9674	9339	13019	877.302428	913.1648279	668.8340865	949.0013388	940.0111346	1120.52288	1558.462682	7678.522559	10870.9233	-0.501512709	0.041126375	0.421467401	RPS14	NW_011515288.1	325129	329192	-	611	protein_coding	ribosomal protein S14%2C transcript variant X1	-
105078638	5261	7959	9332	8755	10283	13515	8473	155.1734444	243.7383562	291.7674374	228.7116545	268.944151	436.4673447	273.0054645	7695.278689	10919.10052	-0.504797887	0.07371188	0.515870916	HSPA8	NW_011516685.1	601153	605612	+	2270	protein_coding	heat shock 70kDa protein 8	HSP70
105076241	10199	10053	8935	9904	8834	7422	7719	362.4529586	370.9420045	336.590308	311.7365578	278.3842249	288.8029435	299.6678371	9598.421455	8029.054289	0.257566218	0.138022541	0.632284406	DAZAP2	NW_011516006.1	5197653	5201927	+	1884	protein_coding	DAZ associated protein 2%2C transcript variant X1	-
105078121	7125	10819	9551	8270	4741	11223	10882	313.2275266	493.8311123	445.0787809	322.0057365	184.8154087	540.2199561	522.5992823	8839.799752	9341.666629	-0.07962561	0.822684918	0.975465064	CNN2	NW_011516557.1	500240	504094	+	1523	protein_coding	calponin 2	CH
105075016	10574	13156	11540	7522	7817	5180	6747	340.5334454	439.9067297	393.9483334	214.5541119	223.2306109	182.657216	237.3647431	10647.24119	6574.656296	0.69544737	0.010624063	0.253172794	LTA4H	NW_011515580.1	2153398	2183041	-	2079	protein_coding	leukotriene A4 hydrolase	-
105069622	8619	8989	8939	10017	9786	9201	6917	187.3010182	202.8200626	205.9136738	192.7986452	188.573924	218.9298079	164.2048832	8961.388119	8659.712418	0.049399084	0.792963556	0.971637167	YWHAZ	NW_011513933.1	2109046	2139061	-	3081	protein_coding	tyrosine 3-monooxygenase/tryptophan 5-monooxygenase activation protein%2C zeta	-
105065601	8833	10535	9374	9059	7293	8046	9292	405.6258855	502.3058618	456.305153	368.4518471	296.9728964	404.5610501	466.1349512	9314.860969	8369.784402	0.154383439	0.504571897	0.89151538	SYNGR2	NW_011512519.1	3361211	3363019	-	1458	protein_coding	synaptogyrin 2	-
105081485	12138	10409	10074	9547	7451	4711	8020	385.8901757	343.5910733	339.4935501	268.8230834	210.0507912	163.9895979	278.5325737	10388.36425	6756.541955	0.620603459	0.011599391	0.263571465	LYN	NW_011517737.1	8171149	8274346	-	2106	protein_coding	LYN proto-oncogene%2C Src family tyrosine kinase	Pkinase_Tyr
105076376	8282	11075	12546	7672	5538	7559	9358	228.1938356	316.8317467	366.4265703	187.2234841	135.3052982	228.0445174	281.6675122	9844.055779	7705.74601	0.353347287	0.26450835	0.764070406	ITGB7	NW_011516006.1	6634814	6647758	-	2430	protein_coding	integrin%2C beta 7	-
105076317	8974	9515	7938	9997	8739	8235	8621	158.241512	174.2045227	148.3742188	156.1302652	136.6435912	158.9954038	166.0645904	8917.530242	8618.682436	0.049221212	0.786075586	0.971232796	NCKAP1L	NW_011516006.1	7689882	7729005	+	3797	protein_coding	NCK-associated protein 1-like	-
105076160	10203	8520	11984	8237	10436	5291	7343	140.9094862	122.171024	175.4394016	100.7545012	127.8025692	80.00860791	110.7824353	9639.85994	7593.407555	0.344189872	0.191516908	0.704343251	SLC38A2	NW_011516006.1	1833747	1847840	-	4848	protein_coding	solute carrier family 38%2C member 2	Aa_trans
105080929	8687	7238	6656	9988	10775	9348	9177	88.81161894	76.83070508	72.13171714	90.44020658	97.68107119	104.6418182	102.4910003	7925.573873	9814.016371	-0.308280029	0.093629212	0.558078071	CYFIP2	NW_011517530.1	4815848	4924761	+	6549	protein_coding	cytoplasmic FMR1 interacting protein 2	-
105070855	8264	9054	7179	11264	6354	8376	11078	488.3546805	555.5227009	449.6990722	589.550123	332.9549115	541.9613582	715.1406118	8702.496708	8856.856441	-0.025286943	0.927038326	0.989593481	RPL11	NW_011514262.1	491427	495507	-	1133	protein_coding	ribosomal protein L11%2C transcript variant X2	-
105079356	7977	7329	6131	12070	8108	9367	10506	606.9205961	578.9662927	494.4661795	813.3596063	547.0149464	780.3319908	873.2019865	8091.469155	9520.302223	-0.234517213	0.360697172	0.829631392	LOC105079356	NW_011516737.1	1459461	1461208	+	880	protein_coding	60S ribosomal protein L7a	-
105075393	9676	9721	10635	10744	6937	5009	8743	126.7549518	132.2197381	147.6792783	124.6574163	80.58123861	71.84668166	125.1165003	10012.74834	6973.895204	0.521827558	0.031543193	0.380601981	SPOCK2	NW_011515632.1	10347880	10374014	+	5111	protein_coding	sparc/osteonectin%2C cwcv and kazal-like domains proteoglycan (testican) 2	-
105076881	11534	13438	3498	10690	8359	4138	9235	731.9854411	885.4690943	235.3180786	600.8737726	470.4029002	287.5408753	640.2423985	9544.709859	7251.944933	0.396335931	0.324245488	0.806206553	LOC105076881	NW_011510778.1	2512	8080	-	1055	protein_coding	lysozyme C	-
105064492	9691	8417	8148	9540	9700	7606	7506	515.7781122	465.123108	459.6828776	449.7029495	457.7825334	443.2382624	436.4031832	8768.124296	8271.547753	0.084091371	0.61697787	0.928027223	BTG1	NW_011511987.1	520242	521499	+	1258	protein_coding	B-cell translocation gene 1%2C anti-proliferative	-
novel.956	10665	16853	11201	6550	5460	2827	6500	344.6244329	565.4298086	383.6674841	187.4604052	156.4483606	100.0224806	229.4476406	11316.09314	4949.829089	1.192907683	0.001335346	0.105620171	-	NW_011516269.1	3939402	3944541	-	2072	-	PF14984:CD24 protein	-
105064819	5433	6928	6944	10088	7646	15580	7336	497.6193778	658.8426911	674.1868592	818.3624597	620.9906222	1562.469829	734.009932	7140.021185	10484.81731	-0.554249632	0.094423775	0.558504987	IL32	NW_011512008.1	1773124	1776509	-	731	protein_coding	interleukin 32%2C transcript variant X2	-
105076629	8142	7745	7992	9602	11635	7597	7136	152.5286778	150.6461733	158.7043662	159.3181137	193.2769059	155.8293079	146.0361194	8186.201444	8700.04786	-0.087891546	0.639831488	0.934055981	EIF4G2	NW_011516265.1	28249385	28259416	+	3574	protein_coding	eukaryotic translation initiation factor 4 gamma%2C 2	-
105077239	7927	8501	6526	10354	9032	7956	9525	910.3643854	1013.660893	794.449805	1053.167887	919.7790202	1000.432481	1194.968399	8107.695469	8928.71008	-0.139098598	0.496690951	0.889319018	RPS12	NW_011516269.1	23017189	23019827	+	583	protein_coding	ribosomal protein S12	-
105073113	5783	8328	7506	9214	7711	12731	8456	87.02935049	130.1276363	119.7385797	122.8128485	102.9002482	209.7788383	139.0152866	7541.246861	9879.708272	-0.389616484	0.1646481	0.673354579	SUN2	NW_011514986.1	6245487	6259557	+	4449	protein_coding	Sad1 and UNC84 domain containing 2	-
105075339	8667	8301	8258	9087	8759	7266	9322	1005.698817	1000.105536	1015.750427	933.905036	901.2532385	923.1688546	1181.662018	8415.328777	8527.347786	-0.019051249	0.920097324	0.989073029	RPS24	NW_011515632.1	5777917	5784253	-	577	protein_coding	ribosomal protein S24%2C transcript variant X2	Ribosomal_S24e
105068379	7719	9932	10819	6612	6591	8922	9056	254.2135047	339.6178925	377.6919167	192.8650209	192.4784258	321.7261811	325.805961	8728.377531	8395.743525	0.056069965	0.850324043	0.98125077	ICAM3	NW_011513414.1	2311549	2317568	-	2033	protein_coding	intercellular adhesion molecule 3	-
105070324	8466	9741	9391	7941	8266	7311	8487	260.1333236	310.7688949	305.8739971	216.1105498	225.2196586	245.9694202	284.8767215	8780.731455	8099.418854	0.116517387	0.589464326	0.922857023	ADRBK1	NW_011514130.1	13280004	13288011	+	2179	protein_coding	adrenergic%2C beta%2C receptor kinase 1	Pkinase
105074671	10930	9215	13803	5813	6709	4406	8389	150.7321464	131.9463363	201.7772514	71.00175623	82.04208383	66.52989258	126.3807566	9943.478979	6562.726565	0.599440666	0.085674874	0.541198496	PLEKHG3	NW_011515408.1	9331636	9366899	+	4855	protein_coding	pleckstrin homology domain containing%2C family G (with RhoGef domain) member 3	-
105075927	6844	7444	5361	10099	8340	10009	11000	862.9595427	974.5476392	716.5380116	1127.825354	932.4802768	1381.83991	1515.158808	7208.772735	9997.035805	-0.471662826	0.062922716	0.49057052	LOC105075927	NW_011515840.1	497847	501572	-	531	protein_coding	uncharacterized LOC105075927	-
105076470	7128	7845	10439	6501	7631	11450	8042	136.5902645	156.0850392	212.0430024	110.3355001	129.6661685	240.2393531	168.3453632	7923.814669	9245.804107	-0.222597487	0.449937538	0.868905348	DGKZ	NW_011516265.1	2003711	2034676	-	3494	protein_coding	diacylglycerol kinase%2C zeta%2C transcript variant X1	C1_1
105065992	8576	7342	6138	10953	8984	7353	9026	73.22053371	65.0846798	55.5505028	82.82553544	68.01599104	68.73837985	84.18379154	8000.274121	8517.940661	-0.090391181	0.677261542	0.945800068	SPTAN1	NW_011512529.1	910004	965126	+	7842	protein_coding	spectrin%2C alpha%2C non-erythrocytic 1	SH3_1
105070670	7641	8264	6106	9684	7245	8380	10885	903.8757279	1014.997816	765.6465269	1014.60349	759.958862	1085.398335	1406.604469	7719.933646	9048.96448	-0.229088648	0.367572725	0.833379	FAU	NW_011514224.1	1234238	1235750	-	566	protein_coding	Finkel-Biskis-Reilly murine sarcoma virus (FBR-MuSV) ubiquitously expressed	Ribosomal_S30
105070626	9070	7971	9858	8303	6505	7867	8488	241.1717957	220.0636509	277.8568041	195.5407671	153.3768098	229.0419266	246.5526279	8677.510407	7786.165557	0.156414638	0.51657622	0.895872633	FERMT3	NW_011514224.1	528163	546332	+	2518	protein_coding	fermitin family member 3	Band_41
105074321	9147	8385	8625	8127	8153	8071	7477	430.6793396	409.9158402	430.4745249	338.9133418	340.3971937	416.0919508	384.5809563	8441.491692	7977.172013	0.081631138	0.673173315	0.944374746	MYADM	NW_011515311.1	602341	607360	+	1422	protein_coding	myeloid-associated differentiation marker%2C transcript variant X2	-
105082670	9676	9477	9014	8539	7311	6286	7644	84.78531066	86.22077284	83.72502813	66.26967127	56.80606538	60.30950177	73.16956438	9043.875798	7148.124189	0.339388513	0.095295439	0.561077091	MYO9B	NW_011544898.1	763291	831567	+	7641	protein_coding	myosin IXB	-
105069190	7757	8936	9534	7827	6321	8523	8598	224.0553485	267.9914626	291.9104645	200.2349596	161.8976272	269.5507971	271.2963806	8411.852796	8008.443393	0.07094296	0.782897348	0.970210801	CSK	NW_011513546.1	7780761	7794763	-	2318	protein_coding	c-src tyrosine kinase	-
105082845	9191	12920	14135	5105	4277	3544	7925	158.8056739	231.7832442	258.8880797	78.12356299	65.52932109	67.04765147	149.5848309	10395.92242	5375.352683	0.951599729	0.01990889	0.323900649	APOBR	NW_011544899.1	7022865	7027251	-	3875	protein_coding	apolipoprotein B receptor	-
105074084	8741	8613	7768	7777	5885	9750	8533	554.7325075	567.5357426	522.5702785	437.1370748	331.1784984	677.5068956	591.5742704	8098.906662	8300.03556	-0.035332437	0.896347338	0.984949886	LOC105074084	NW_011515227.1	1036179	1047935	+	1055	protein_coding	BOLA class I histocompatibility antigen%2C alpha chain BL3-7-like	MHC_I
105076966	6664	9306	8020	8659	5716	8514	9780	151.9686106	220.342477	193.8680603	174.891898	115.5857496	212.5882017	243.6367481	8022.582555	8253.636981	-0.040904082	0.885263287	0.984949886	SERF2	NW_011516268.1	8869913	8874048	+	2936	protein_coding	small EDRK-rich factor 2%2C transcript variant X1	-
105076309	7841	9336	6482	9571	8309	7882	7237	254.8468027	315.0538949	223.321098	275.516808	239.4692002	280.498649	256.9516099	8117.7751	7868.288115	0.045071435	0.822697658	0.975465064	HNRNPA1	NW_011516006.1	7526698	7533108	+	2060	protein_coding	heterogeneous nuclear ribonucleoprotein A1%2C transcript variant X2	RRM_1
105069602	7601	6756	5517	9487	7361	9358	10391	999.8340112	922.7054567	769.2599985	1105.271879	858.5926384	1347.804252	1493.136642	7126.312089	9257.671905	-0.377403339	0.135544269	0.62946386	RPL30	NW_011513933.1	26878	29744	-	509	protein_coding	ribosomal protein L30	-
105079942	7242	8596	7193	10082	8341	8751	6173	168.7710103	207.9945767	177.6897525	208.0985574	172.3656099	223.297377	157.1522639	8078.011534	7808.231417	0.049039904	0.817382049	0.975465064	HSP90AA1	NW_011517098.1	11721076	11725917	-	2873	protein_coding	heat shock protein 90kDa alpha (cytosolic)%2C class A member 1	HATPase_c
105070229	9133	7564	6186	9576	11286	6439	6117	58.25921002	50.09783159	41.82866864	54.10262259	63.83874622	44.9734461	42.62600673	7906.161553	7814.411787	0.0167834	0.942262888	0.992810873	SON	NW_011514130.1	3207070	3239400	-	10496	protein_coding	SON DNA binding protein%2C transcript variant X1	G-patch
105076310	8987	10919	12311	6053	3788	4435	9727	305.4382841	385.3078616	443.5218838	182.2059061	114.1594504	165.0399038	361.1375775	9562.617606	6201.715102	0.624770964	0.115346084	0.594934535	NFE2	NW_011516006.1	7535548	7543192	-	1970	protein_coding	nuclear factor%2C erythroid 2%2C transcript variant X1	bZIP_Maf
105065553	7158	9248	6947	8538	6204	9737	8279	255.8755991	343.242672	263.2373254	270.3188776	196.6537067	381.1087819	323.2958248	7822.421055	8297.126472	-0.084932991	0.748262478	0.964246341	ARHGDIA	NW_011512519.1	920036	922437	+	1873	protein_coding	Rho GDP dissociation inhibitor (GDI) alpha	-
105071903	12943	8363	9110	10806	3219	3696	7780	951.2431228	638.1678925	709.7214776	703.4036031	209.7832092	297.4234105	624.6276583	10085.67367	5069.186321	0.992567327	0.004143577	0.158801526	LOC105071903	NW_011514637.1	11138415	11143062	+	911	protein_coding	serum basic protease inhibitor-like	Kunitz_BPTI
105071914	7606	8542	7143	9439	8647	8259	6259	195.11505	227.5151337	194.2352688	214.4586072	196.6948897	231.9789201	175.3979184	8000.3531	7751.148412	0.045669326	0.813335076	0.974308958	YWHAB	NW_011514637.1	11467689	11475142	-	2610	protein_coding	tyrosine 3-monooxygenase/tryptophan 5-monooxygenase activation protein%2C beta	-
105082814	4373	7517	4801	9463	5409	17849	6150	89.40115483	159.5601648	104.041918	171.3466185	98.05591626	399.5435729	137.3484625	6331.852008	10223.19078	-0.691097746	0.106475844	0.582060433	SPN	NW_011544899.1	6624844	6628476	+	3275	protein_coding	sialophorin	-
105068479	6188	7675	5539	9708	5812	9527	11078	1218.558389	1569.244797	1156.219784	1693.202313	1014.88028	2054.181492	2383.100921	7067.122286	9113.490778	-0.366800639	0.231005084	0.73672936	RPS21	NW_011513418.1	1314746	1315758	-	340	protein_coding	ribosomal protein S21%2C transcript variant X1	-
105072548	8217	9694	8224	7876	6240	6619	8329	216.4276264	265.1054766	229.6124875	183.733422	145.7394642	190.8878993	239.6499301	8387.608808	7201.850285	0.219934043	0.362269151	0.831189983	GRN	NW_011514977.1	906303	913011	-	2542	protein_coding	granulin%2C transcript variant X1	-
105068250	12694	9143	9628	8362	6398	2647	6263	320.8422043	239.937424	257.953884	187.1915357	143.3938095	73.25437152	172.9260591	9825.301337	5073.51823	0.953475225	0.002295127	0.130322964	IL6R	NW_011513412.1	1994882	2039502	-	2649	protein_coding	interleukin 6 receptor	-
105069280	7139	8253	5797	8979	5572	8946	10428	2670.295395	3205.162438	2298.466707	2974.629927	1848.103127	3663.847819	4260.965151	7358.171215	8600.312578	-0.224965167	0.44598754	0.867089451	RPLP1	NW_011513546.1	11379873	11381411	-	179	protein_coding	ribosomal protein%2C large%2C P1	-
105070392	6218	10192	9056	7207	4036	9810	8589	253.235076	430.9717787	390.9511984	259.9625039	145.7529889	437.4503394	382.1208897	8093.205987	7802.109655	0.05289115	0.883929573	0.984949886	LSP1	NW_011514130.1	17106711	17126512	-	1644	protein_coding	lymphocyte-specific protein 1	-
105064840	7344	10038	9482	7048	5064	6598	9492	523.0940383	742.3531713	715.912665	444.6272175	319.8408777	514.5718466	738.5669451	8408.424665	7269.223096	0.21007248	0.502139546	0.890938471	ATP6V0C	NW_011512008.1	2206657	2207727	-	940	protein_coding	ATPase%2C H+ transporting%2C lysosomal 16kDa%2C V0 subunit c	-
105062624	6674	9175	6888	7970	7521	7983	8814	185.1074475	264.2165622	202.508763	195.7848389	184.9721941	242.4322696	267.0519608	7544.588125	8241.747413	-0.127469824	0.576853412	0.919617576	CD37	NW_011511555.1	4245433	4251640	+	2414	protein_coding	CD37 molecule%2C transcript variant X1	-
105065769	8096	10131	13242	5658	3758	5525	8542	204.6272638	265.8652567	354.7803627	126.6598552	84.22537292	152.9015499	235.8509335	9297.935294	6159.703414	0.594081157	0.125185511	0.614427951	SLC16A3	NW_011512519.1	636221	641721	-	2649	protein_coding	solute carrier family 16 (monocarboxylate transporter)%2C member 3	MFS_1
105068607	6143	7054	6122	10799	6784	8547	9223	668.7755009	797.354721	706.4902254	1041.277365	654.905818	1018.826311	1096.874862	7287.951568	8376.972239	-0.200819665	0.44292067	0.864474494	RPL7A	NW_011513475.1	5	1930	+	615	protein_coding	ribosomal protein L7a	-
105068296	6676	6904	10234	6563	6012	9804	8202	167.7235594	180.092157	272.5436999	146.0370977	133.9337052	269.6917447	225.1036527	7530.937306	8237.545219	-0.129360158	0.671542727	0.943420085	PKN1	NW_011513414.1	175684	192873	-	2665	protein_coding	protein kinase N1	Pkinase
105083681	7650	4338	8647	5203	13988	8251	6269	92.2045447	54.28710905	110.4763567	55.54279944	149.4994812	108.8890196	82.54184978	6400.99379	9310.794964	-0.540678766	0.091044353	0.551907677	OGT	NW_011544911.1	823766	857038	-	5555	protein_coding	O-linked N-acetylglucosamine (GlcNAc) transferase%2C transcript variant X2	-
105065505	9069	10033	7877	8219	5471	5827	7844	334.5474534	384.277904	308.015211	268.5346631	178.9609228	235.3585352	316.0974165	8669.030208	6517.551358	0.411597411	0.102136014	0.57294801	PGK1	NW_011512518.1	1743815	1763332	-	1815	protein_coding	phosphoglycerate kinase 1	-
105067822	7772	11151	13755	5103	5187	3796	7492	319.4380628	475.8652174	599.276791	185.7643988	189.0441701	170.831	336.3850415	9492.293182	5576.088998	0.767497648	0.04472931	0.43387139	AMICA1	NW_011513285.1	1735090	1758485	+	1629	protein_coding	adhesion molecule%2C interacts with CXADR antigen 1	V-set
105074339	7753	5259	11106	5180	10510	7338	7089	100.6578404	70.89200669	152.844032	59.56492931	120.9967513	104.3138897	100.5420731	7300.961608	8261.435351	-0.178362906	0.575592611	0.919147446	LENG8	NW_011515311.1	962543	973238	-	5157	protein_coding	leukocyte receptor cluster (LRC) member 8%2C transcript variant X2	SAC3_GANP
105069826	8003	8056	7646	9533	8875	6007	5679	195.487385	204.3156588	197.9763013	206.2426878	192.2327821	160.6608869	151.5384441	8125.971292	6797.493438	0.257465924	0.154833518	0.661221831	NCL	NW_011513948.1	3453598	3462500	-	2741	protein_coding	nucleolin	RRM_1
105065608	5868	8415	7815	9675	5651	8180	7961	115.5883053	172.1052768	163.179563	168.7943135	98.70570796	176.426453	171.3075287	7766.192529	7460.209041	0.058067645	0.82908949	0.976979587	SEPT9	NW_011512519.1	3782519	3932854	-	3399	protein_coding	septin 9	-
105064242	7172	7170	6630	8834	4888	11645	7195	430.2798832	446.628252	421.635609	469.4087737	260.0369885	764.9567161	471.5487462	7275.001542	8210.890677	-0.174518098	0.586315476	0.922203419	PSMB8	NW_011511766.1	3944220	3947460	+	1116	protein_coding	proteasome (prosome%2C macropain) subunit%2C beta type%2C 8	Proteasome
105076290	7557	8379	7594	8002	6969	7291	7487	175.8059577	202.3916687	187.269802	164.8791576	143.7632228	185.7196567	190.2729424	7750.292463	7354.060308	0.075755523	0.70353299	0.954381905	PCBP2	NW_011516006.1	6846391	6866220	+	2878	protein_coding	poly(rC) binding protein 2%2C transcript variant X14	KH_1
105065589	8138	9001	8179	6915	4265	7663	9003	251.3236529	288.6175357	267.7496294	189.1432769	116.7959767	259.1201052	303.7301908	7968.571244	7244.013519	0.137588547	0.667930256	0.942594942	LGALS3BP	NW_011512519.1	2850585	2860473	+	2168	protein_coding	lectin%2C galactoside-binding%2C soluble%2C 3 binding protein	SRCR
105065790	6282	6784	8903	7082	7196	9470	7434	177.6197236	199.1569064	266.8348951	177.3504222	180.4170518	293.176965	229.6153139	7168.08297	8186.595971	-0.19165443	0.448935873	0.868609618	TMC6	NW_011512519.1	3391019	3404458	+	2368	protein_coding	transmembrane channel-like 6	-
105065953	6445	7350	4469	9009	8188	7867	9794	652.8244597	772.9957569	479.8404362	808.2265817	735.4353474	872.5076719	1083.723849	6614.416767	8747.013626	-0.403104158	0.111581694	0.590147861	RPL12	NW_011512529.1	113654	117458	-	661	protein_coding	ribosomal protein L12	-
105070875	8074	7640	7082	7839	8291	7593	6528	178.2343024	175.1104962	165.718678	153.2661529	162.2940619	183.5280935	157.4228339	7518.876638	7503.932253	0.002867258	0.987106376	0.998629984	CDC42	NW_011514262.1	1715752	1760087	-	3033	protein_coding	cell division cycle 42%2C transcript variant X1	Ras
novel.354	8968	7477	10536	8470	5781	4334	7408	262.0869919	226.8785939	326.3913352	219.2382484	149.8117942	138.6836877	236.5025759	8739.645833	5913.16259	0.563665011	0.032358191	0.385265499	-	NW_011512512.1	1902483	1904773	-	2291	-	-	-
105065176	7596	6298	6457	9557	10180	5283	7519	668.3058382	575.3196796	602.1907465	744.7232827	794.2024936	508.9293737	722.662333	7268.975105	7579.08914	-0.060297495	0.791027569	0.971534753	LOC105065176	NW_011510263.1	1062498	1086374	+	761	protein_coding	placenta-specific gene 8 protein-like	-
105078831	7561	9877	9712	6289	5834	6320	7241	132.8009867	180.120603	180.8188613	97.83330051	90.86186734	121.5418241	138.9330744	8314.958498	6584.359363	0.336677235	0.225398288	0.734345551	FGD3	NW_011516693.1	7499469	7541082	-	3812	protein_coding	FYVE%2C RhoGEF and PH domain containing 3%2C transcript variant X2	RhoGEF
105075816	9820	8323	6408	9242	8338	5691	4971	257.6355407	226.7203247	178.2090607	214.7550062	193.9766014	163.4818258	142.4698883	8255.378018	6272.280041	0.396286959	0.068874014	0.503271053	ACTR2	NW_011515779.1	6598369	6623515	-	2552	protein_coding	ARP2 actin-related protein 2 homolog (yeast)	Actin
105075198	7740	7861	10135	6310	6777	6048	7776	446.3583841	470.6919891	619.554451	322.296168	346.555975	381.8924975	489.873586	7957.685609	6953.946769	0.194508873	0.461130969	0.875565468	LOC105075198	NW_011509867.1	290	5338	+	1161	protein_coding	tyrosine-protein phosphatase non-receptor type 6	Y_phosphatase
105081611	6786	8841	8828	7067	6345	7189	7504	161.4599144	218.4079929	222.6517841	148.9254773	133.8676558	187.286276	195.0422611	7796.859133	7141.277755	0.126734054	0.606773831	0.926254554	HCLS1	NW_011517767.1	11763541	11788159	-	2814	protein_coding	hematopoietic cell-specific Lyn substrate 1	-
105068938	10066	9038	11792	6899	5049	3568	6019	241.1293468	224.7924678	299.4288252	146.3734587	107.2486128	93.58464498	157.5079655	9396.011605	4923.972501	0.932221324	0.001396837	0.107066816	GLUL	NW_011513524.1	6677927	6686327	-	2795	protein_coding	glutamate-ammonia ligase	-
105071154	9539	8814	8419	8297	5318	5488	6105	176.0881979	168.933866	164.7406981	135.6536666	87.05002547	110.9246612	123.1113528	8631.491946	5725.40237	0.592295211	0.00515062	0.174833829	TNFRSF1B	NW_011514262.1	8516584	8533532	-	3627	protein_coding	tumor necrosis factor receptor superfamily%2C member 1B	-
105065464	7129	8407	6013	8810	6464	8241	6820	90.77849716	111.1505705	81.16308948	99.36039951	72.9875677	114.9002295	94.86888223	7414.748901	7309.210835	0.02075948	0.928324926	0.989664198	DIAPH1	NW_011512517.1	243817	333810	-	5258	protein_coding	diaphanous-related formin 1	FH2
105080533	5873	8051	6801	9039	5873	9112	7107	517.3939717	736.4232048	635.1073381	705.2852422	458.7906237	878.9449647	683.9631659	7269.708197	7553.82763	-0.055233274	0.834711921	0.977258977	PPIA	NW_011517499.1	593252	596697	-	760	protein_coding	peptidylprolyl isomerase A (cyclophilin A)	Pro_isomerase
105064325	6790	7525	5312	8931	6583	7447	9243	797.5719548	917.7468002	661.4106121	929.1444479	685.6731201	957.7850676	1186.036592	6947.993866	7929.043261	-0.190463335	0.44602335	0.867089451	RPS23	NW_011511773.1	782781	784656	+	570	protein_coding	ribosomal protein S23	Ribosomal_S12
105065961	6850	8304	9789	6519	6788	5908	7656	133.0142807	167.4215328	201.4925622	112.1170666	116.8806725	125.6130594	162.4032284	7806.674421	6863.550101	0.185743241	0.47417024	0.880076162	SH2D3C	NW_011512529.1	331185	360682	-	3448	protein_coding	SH2 domain containing 3C%2C transcript variant X1	SH2
105069788	7517	8930	9923	8058	3799	5635	7597	436.505981	538.4103278	610.803662	414.4345541	195.6176833	358.2829792	481.917625	8503.371524	5871.511506	0.534375459	0.08307709	0.535670841	LIMD2	NW_011513948.1	242996	244498	+	1153	protein_coding	LIM domain containing 2	LIM
105083270	6983	9443	9034	6276	5214	5996	8365	389.2906657	546.5856337	533.8571048	309.8831271	257.7484988	365.9992374	509.4281372	7880.75338	6690.789419	0.236185457	0.429584853	0.861893334	RHOG	NW_011544906.1	328436	329636	+	1201	protein_coding	ras homolog family member G	Ras
105077330	8306	7359	7412	6757	9681	6497	5160	20.34751421	18.71778744	19.24721229	14.66075713	21.02968769	17.42685061	13.80874374	7353.898553	7022.728119	0.066380254	0.771391159	0.969372648	SYNE1	NW_011516269.1	37383095	37801067	-	27331	protein_coding	spectrin repeat containing%2C nuclear envelope 1	-
105067977	7241	8265	7189	7439	6688	7302	7013	271.6034504	321.8813898	285.8368461	247.1350483	222.4468033	299.8922011	287.359533	7413.973585	7105.564892	0.061338906	0.766347259	0.967817071	ARF1	NW_011510363.1	1186446	1203511	+	1785	protein_coding	ADP-ribosylation factor 1	Arf
105080195	6781	7190	4838	8909	7641	7572	8184	689.9900159	759.6162157	521.8286488	802.8992786	689.4335777	843.6188504	909.7031904	6731.052236	7902.107786	-0.231324794	0.309030378	0.796204091	RPL29	NW_011517149.1	1071385	1073668	+	658	protein_coding	ribosomal protein L29	-
105076004	8178	6601	6333	8025	9666	6205	6073	109.5972438	91.84986735	89.96529459	95.25342793	114.8662614	91.05020329	88.90800027	7122.894743	7241.407434	-0.023871354	0.903604945	0.985707947	DDX3X	NW_011515959.1	947238	963084	+	4996	protein_coding	DEAD (Asp-Glu-Ala-Asp) box helicase 3%2C X-linked	DEAD
105082329	7771	5600	6948	6706	12041	6097	5834	113.9504272	85.25961167	107.9970396	87.09348006	156.5650332	97.8907941	93.45241058	6638.37218	7809.759392	-0.234545974	0.355342784	0.825874835	SF3B1	NW_011517963.1	5912722	5946803	+	4566	protein_coding	splicing factor 3b%2C subunit 1%2C 155kDa%2C transcript variant X1	-
105068765	7645	8961	8263	8036	4867	5801	7160	161.4195765	196.4497433	184.9394062	150.2801737	91.12409524	134.1121692	165.1493128	8103.702398	6085.931238	0.413175761	0.097930469	0.565387401	LRP10	NW_011513511.1	623874	629648	+	3171	protein_coding	low density lipoprotein receptor-related protein 10	Ldl_recept_a
105079873	8279	9200	9028	8107	4370	4221	7477	151.161756	174.4087011	174.7304472	131.1013807	70.75198879	84.38514595	149.1339296	8537.198067	5485.403741	0.638225658	0.025135055	0.357649236	RIN3	NW_011517098.1	4043217	4111596	+	3667	protein_coding	Ras and Rab interactor 3	VPS9
105081117	9411	9793	9414	6951	5399	3268	6266	186.9738317	202.0119608	198.2586941	122.3137806	95.11555617	71.09085061	135.9942294	8816.907072	5006.823821	0.816362628	0.004050297	0.157210024	ETS2	NW_011517549.1	1945895	1959427	-	3370	protein_coding	v-ets avian erythroblastosis virus E26 oncogene homolog 2	Ets
105064000	12625	8537	8939	7355	6934	1830	4174	368.9616717	259.0427385	276.9183889	190.3774872	179.6912266	58.55817918	133.256176	9252.446626	4184.344829	1.144719552	0.001426617	0.108233626	LOC105064000	NW_011511680.1	6495066	6506871	+	2291	protein_coding	C-X-C chemokine receptor type 2-like	-
105071535	8122	7040	8546	6725	5962	7415	6465	92.78253189	83.50109451	103.4854077	68.04223487	60.39324639	92.74724065	80.67831117	7516.4655	6737.335587	0.157910653	0.5109544	0.894290482	ABR	NW_011514557.1	2630834	2801819	-	5861	protein_coding	active BCR-related%2C transcript variant X1	-
105079332	5965	7905	7944	6758	6255	7593	7760	303.0190927	416.9439672	427.7714278	304.0610421	281.7604478	422.337411	430.6320029	7055.359751	7352.667535	-0.059516248	0.81105374	0.974253134	EIF1	NW_011516736.1	299295	301929	+	1318	protein_coding	eukaryotic translation initiation factor 1	SUI1
105073101	6554	6680	10154	6637	6722	7610	5653	306.0076203	323.8310899	502.5461565	274.4610173	278.3027398	389.0425195	288.3299953	7438.64741	6737.465076	0.142826967	0.594615763	0.923917766	ATF4	NW_011514986.1	5762574	5764618	-	1434	protein_coding	activating transcription factor 4	bZIP_1
105073732	6030	5921	4537	7653	9502	7725	8558	686.6176164	700.0176098	547.6201265	771.8135338	959.4134998	963.1251544	1064.522749	5866.978168	8634.923832	-0.557504397	0.004952691	0.170494804	RPS15A	NW_011515158.1	6455878	6462063	+	588	protein_coding	ribosomal protein S15a%2C transcript variant X1	-
105066616	7853	5622	6950	8459	10748	4680	5545	84.62704951	62.90435564	79.39102317	80.73756994	102.7056722	55.22122838	65.27700011	7048.077729	6817.735813	0.047848326	0.854418171	0.981323719	MBNL1	NW_011512859.1	4990417	5180616	+	6213	protein_coding	muscleblind-like splicing regulator 1%2C transcript variant X9	-
105078681	2596	5303	3257	6668	5130	22584	4269	41.88239874	88.83104288	55.7003097	95.28082236	73.39008547	398.9461994	75.23813969	4310.472473	11171.93208	-1.373945376	0.07838693	0.525847537	GPR56	NW_011516690.1	3607391	3646328	-	4150	protein_coding	G protein-coupled receptor 56%2C transcript variant X3	7tm_2
105083774	6230	8364	8875	6224	4848	7877	7288	274.7838669	383.0306107	414.9392697	243.1396655	189.6090074	380.4088724	351.1531618	7365.305793	6874.626108	0.099503016	0.742416666	0.963532893	CCND3	NW_011544912.1	2448639	2454974	-	1518	protein_coding	cyclin D3	Cyclin_C
novel.870	7931	7383	9130	6616	7133	5865	5527	123.3759878	119.2482011	150.551977	91.15515551	98.39387997	99.89812051	93.92413253	7686.225404	6183.202739	0.313868302	0.156379339	0.661349843	-	NW_011515601.1	8758964	8763267	-	4304	-	-	-
105068138	7577	6839	7458	6247	7123	7286	7036	102.2593472	95.83289482	106.6942709	74.67242947	85.24361176	107.6667252	103.7329179	6941.164183	7235.036717	-0.059816928	0.778864866	0.970210801	ARHGEF2	NW_011513412.1	934355	971390	+	4961	protein_coding	Rho/Rac guanine nucleotide exchange factor (GEF) 2%2C transcript variant X5	RhoGEF
105083015	10105	8652	6538	7341	6403	4010	6355	241.2866337	214.5012028	165.4835599	155.2512899	135.5731284	104.8402208	165.7667933	8028.426868	5599.299934	0.519854006	0.040469823	0.418722617	RASSF2	NW_011544902.1	3605920	3622055	+	2804	protein_coding	Ras association (RalGDS/AF-6) domain family member 2	RA
105075792	6520	7892	6664	7967	5498	7631	7209	277.5197074	348.7784026	300.6728498	300.3475523	207.5124405	355.6430242	335.2017626	7118.431425	6947.280329	0.035194442	0.884224951	0.984949886	PCBP1	NW_011515779.1	2904901	2906473	-	1573	protein_coding	poly(rC) binding protein 1	KH_1
105071865	8851	7639	5215	10539	5428	6675	4848	85.27956666	76.41971765	53.26230401	89.93631628	46.37518471	70.4191084	51.02702989	7812.230515	5733.324022	0.446448085	0.084275149	0.538998477	ZNFX1	NW_011514637.1	8529938	8554578	+	6949	protein_coding	zinc finger%2C NFX1-type containing 1	-
105076963	5755	8452	5454	8833	6028	8582	6080	193.1422933	294.5152712	194.0261122	262.5568376	179.3900987	315.3604117	222.9054413	6945.824868	7038.761106	-0.019105143	0.943574088	0.992904409	PDIA3	NW_011516268.1	8835459	8853419	+	1995	protein_coding	protein disulfide isomerase family A%2C member 3	-
105082615	8590	7394	10148	5411	6388	4697	6521	176.6920977	157.9136543	221.2673903	98.57903068	116.5150537	105.7867149	146.5288692	7854.656642	5902.214888	0.412260032	0.151263844	0.653838299	GMIP	NW_011544898.1	2533306	2542707	-	3255	protein_coding	GEM interacting protein	RhoGAP
105067821	3209	6691	4528	8585	5755	13840	6328	135.9839292	294.3914369	203.3935982	322.2116322	216.2501245	642.1560327	292.9337251	5569.349373	8943.297348	-0.683240322	0.081582601	0.531255695	CD3E	NW_011513285.1	1669447	1712313	-	1580	protein_coding	CD3e molecule%2C epsilon (CD3-TCR complex)%2C transcript variant X2	-
105071052	7278	7303	11298	4984	5774	4986	7212	135.9624576	141.6525934	223.7286064	82.46469083	95.6482225	101.9872395	147.1796303	7715.011896	6075.629779	0.344621873	0.290906496	0.78398681	NADK	NW_011514262.1	16241594	16260070	+	3584	protein_coding	NAD kinase%2C transcript variant X5	NAD_kinase
105077112	6471	6056	10431	4564	6571	7302	7319	122.8054891	119.3296922	209.8385695	76.71407657	110.5785818	151.7311732	151.734089	6877.430113	7181.446726	-0.062421785	0.84663535	0.980112916	MICAL1	NW_011516269.1	5821314	5832224	-	3528	protein_coding	microtubule associated monooxygenase%2C calponin and LIM domain containing 1%2C transcript variant X1	CH
105066510	8023	6595	5059	9295	8097	5173	6410	64.93049648	55.41699928	43.39998737	66.62609691	58.10710519	45.83962095	56.6702327	7027.388989	6532.681093	0.105323353	0.64324775	0.935017587	SPTBN1	NW_011512850.1	3372142	3504222	+	8273	protein_coding	spectrin%2C beta%2C non-erythrocytic 1	CH
105080530	4853	6404	5619	6851	5414	12628	6663	98.46260174	134.9051763	120.8462116	123.111332	97.40302318	280.5318638	147.6780211	5808.001393	8527.407099	-0.554009736	0.093442563	0.558078071	MYO1G	NW_011517499.1	499177	514282	+	3300	protein_coding	myosin IG	Myosin_head
105068076	9953	10293	8060	6832	6034	2491	4661	106.3163289	114.1574385	91.26284476	64.63635719	57.15371214	29.13441508	54.38887877	8698.526909	4335.000374	1.004646102	0.000754289	0.075276991	F5	NW_011513397.1	5739093	5802210	-	6268	protein_coding	coagulation factor V (proaccelerin%2C labile factor)	F5_F8_type_C
105075551	5930	9244	6467	7905	5310	7751	5582	117.1196999	189.5620816	135.3914099	138.2802571	92.99571717	167.617594	120.4342811	7254.217384	6350.617484	0.19198155	0.477243891	0.880250408	ACTN4	NW_011510741.1	36121	63936	-	3390	protein_coding	actinin%2C alpha 4%2C transcript variant X2	CH
105077904	5785	6387	5553	7766	6388	7768	8535	692.8935382	794.2849591	705.0238578	823.8413397	678.4552769	1018.729712	1116.739064	6216.525724	7733.235116	-0.314867758	0.172862243	0.682149078	RPL24	NW_011516552.1	2110557	2114841	+	559	protein_coding	ribosomal protein L24	-
105082528	5711	7384	8025	7604	5399	8108	5948	527.41091	708.0189992	785.5882563	621.9594975	442.1233438	819.8554673	600.0576047	7065.286827	6636.86848	0.090301566	0.732320267	0.96206025	KLF2	NW_011544898.1	246806	248037	+	725	protein_coding	Kruppel-like factor 2	-
105064236	7079	6728	7567	6942	7140	6879	5825	89.12479319	87.94858979	100.9865066	77.40950293	79.71095344	94.82842559	80.11384714	6970.257833	6657.858339	0.066145904	0.731134756	0.96206025	BRD2	NW_011511766.1	3850698	3862771	-	5318	protein_coding	bromodomain containing 2%2C transcript variant X1	-
105080083	5755	6567	4696	7711	7649	7970	7716	581.1747739	688.5646428	502.6926183	689.691982	684.9506113	881.2646642	851.2138499	6018.964073	7879.602573	-0.388525863	0.068425813	0.502465108	RPL27	NW_011517136.1	159025	161763	-	663	protein_coding	ribosomal protein L27	KOW
105063676	6274	7297	6778	7513	6539	7250	6242	261.7245329	316.0534533	299.7191387	277.5852303	241.8824872	331.1498278	284.451821	6835.751785	6766.096157	0.014828446	0.940659097	0.992284786	CD53	NW_011511616.1	1451219	1491713	+	1605	protein_coding	CD53 molecule	Tetraspannin
105070335	4334	6217	5085	7775	3778	12702	7944	229.752641	342.1911294	285.7429702	365.0522668	177.5933617	737.2763814	460.0402975	5694.235385	8537.184531	-0.584191134	0.132897052	0.625571119	PTPRCAP	NW_011514130.1	13401303	13403703	-	1263	protein_coding	protein tyrosine phosphatase%2C receptor type%2C C-associated protein	-
105076243	6457	5690	8788	5661	8494	7298	5424	180.2085923	164.8820008	259.9846747	139.9332463	210.2084325	223.0155649	165.3672193	6590.066272	7059.884934	-0.099411094	0.702925016	0.954346188	BIN2	NW_011516006.1	5221092	5253854	-	2399	protein_coding	bridging integrator 2	-
105065020	6321	5717	10827	4065	8463	5966	6360	92.87134122	87.21283296	168.623095	52.89803307	110.2588446	95.97669354	102.0793927	6748.026271	6907.336605	-0.033725224	0.921043411	0.989199	GRAMD1A	NW_011512127.1	5393424	5414078	+	4557	protein_coding	GRAM domain containing 1A%2C transcript variant X3	GRAM
105071051	6325	7894	7223	6777	5821	6330	7242	163.886423	212.3713086	198.3869285	155.5259915	133.7436635	179.5861187	204.9868501	6956.890704	6584.528612	0.079405106	0.732292031	0.96206025	GNB1	NW_011514262.1	16202449	16238270	+	2584	protein_coding	guanine nucleotide binding protein (G protein)%2C beta polypeptide 1	-
105082635	6643	6697	5444	8276	7481	6483	6527	66.17673142	69.26879519	57.48733409	73.02046412	66.08362901	70.71372087	71.02965546	6590.792177	6867.092697	-0.059188189	0.744585469	0.963553689	DOCK2	NW_011544898.1	9395862	9764722	+	6721	protein_coding	dedicator of cytokinesis 2	Ded_cyto
105084203	6438	8002	7796	6761	4368	6953	7229	109.2921632	141.0434333	140.2887586	101.6557695	65.752739	129.2399814	134.0606464	7158.91995	6380.287956	0.166186216	0.561853145	0.913487456	FLII	NW_011509917.1	1017533	1027874	-	3944	protein_coding	flightless I homolog (Drosophila)	-
105077267	8463	8587	8595	6360	7251	2953	5251	282.0456201	297.1342785	303.636441	187.7306489	214.2821985	107.7568963	191.1710266	7930.196871	5068.882035	0.645586798	0.025894599	0.360536228	IFNGR1	NW_011516269.1	26372867	26391888	-	2009	protein_coding	interferon gamma receptor 1%2C transcript variant X2	-
105068955	7024	7570	7211	6558	7006	6531	5338	295.404016	330.5552403	321.4699482	244.2791225	261.2733987	300.7448395	245.2423657	6995.380395	6318.207091	0.146856318	0.467124204	0.877813335	ARPC5	NW_011513524.1	7721166	7728929	-	1592	protein_coding	actin related protein 2/3 complex%2C subunit 5%2C 16kDa	-
105071135	6265	4300	5239	6437	9357	9309	6242	112.1564951	79.92600093	99.4179364	102.0633712	148.5364884	182.4706385	122.0709018	5427.315261	8330.702762	-0.618177543	0.006220667	0.192711094	ATP13A2	NW_011514262.1	5603696	5622047	+	3740	protein_coding	ATPase type 13A2	E1-E2_ATPase
105072329	6940	8025	7269	7376	5932	4751	6787	115.4145747	138.5678571	128.1412176	108.6438482	87.47732556	86.51129708	123.3002819	7285.307065	5884.228185	0.308159338	0.15871704	0.665760898	ADD1	NW_011510551.1	1641280	1715290	+	4026	protein_coding	adducin 1 (alpha)	-
105072775	7274	4123	4054	8271	12192	5209	5896	20.10326232	11.83103808	11.8765412	20.24577054	29.87867719	15.7628306	17.80064556	5721.948923	7556.082011	-0.401155924	0.199905212	0.713386711	MACF1	NW_011514983.1	3479812	3735174	-	24226	protein_coding	microtubule-actin crosslinking factor 1%2C transcript variant X6	CH
105074071	7120	7187	7223	7616	5636	5829	6368	71.84789062	75.30051527	77.26176689	68.06815993	50.43106996	64.40427442	70.19757641	7155.38364	6035.690562	0.245582693	0.214304764	0.727199197	PRRC2A	NW_011515227.1	439426	454082	-	6635	protein_coding	proline-rich coiled-coil 2A	-
105062033	6462	7013	7208	6839	6697	6566	6096	122.3226412	137.8351583	144.6330905	114.6609528	112.4121785	136.0903661	126.0578481	6774.521871	6513.192981	0.056764744	0.766518997	0.967817071	GRK6	NW_011511506.1	2044967	2057633	-	3537	protein_coding	G protein-coupled receptor kinase 6%2C transcript variant X1	Pkinase
105082694	7080	7501	7883	6589	5997	6315	5504	215.960184	237.5613974	254.8853945	178.0094201	162.2062744	210.9115649	183.4019257	7174.152485	6005.541222	0.256523676	0.229826114	0.73672936	LCP2	NW_011544898.1	9865158	9909995	-	2195	protein_coding	lymphocyte cytosolic protein 2 (SH2 domain containing leukocyte protein of 76kDa)	SH2
105073239	8590	9009	8854	6230	4843	3284	6015	311.3875354	339.079022	340.2205719	200.0226394	155.6738617	130.3460325	238.1928534	8109.071135	4760.049926	0.768558171	0.007142845	0.209909299	RARA	NW_011514988.1	557716	590589	-	1847	protein_coding	retinoic acid receptor%2C alpha	zf-C4
105067945	6280	5642	4415	7647	7480	7068	8240	538.3733647	502.1960336	401.2061874	580.6281116	568.6154935	663.4482771	771.6780881	5823.943896	7693.604188	-0.401569784	0.06670615	0.498452486	RPL34	NW_011513299.1	13368797	13373967	+	781	protein_coding	ribosomal protein L34%2C transcript variant X2	-
105075805	8200	7814	9566	5884	5289	4301	5683	201.8458869	199.7081245	249.6027814	128.2808304	115.444378	115.9209955	152.8159701	7817.152194	5137.386142	0.605595189	0.021524719	0.336918502	ARHGAP25	NW_011515779.1	3893922	3978479	-	2720	protein_coding	Rho GTPase activating protein 25%2C transcript variant X1	RhoGAP
105072732	6757	7325	6218	7479	6539	6848	5505	212.9974295	239.7421231	207.7706284	208.8079469	182.7784331	236.3582702	189.5670281	6808.188107	6356.199374	0.099147686	0.605014695	0.925946617	HNRNPF	NW_011510558.1	686701	694199	-	2124	protein_coding	heterogeneous nuclear ribonucleoprotein F	-
105064249	7109	4976	3929	10859	6197	7224	6246	633.7873008	460.6081998	371.3043523	857.4482109	489.9025322	705.1789891	608.3059069	6433.023312	6658.340635	-0.049569014	0.870437403	0.984296594	LOC105064249	NW_011511766.1	4031979	4039091	+	751	protein_coding	HLA class II histocompatibility antigen%2C DQ beta 1 chain-like	C1-set
105071412	6739	6916	6188	8236	5262	6936	6259	301.0015828	320.733691	292.9790863	325.816225	208.4094157	339.2102878	305.3959754	6856.577784	6286.308372	0.125386962	0.574786201	0.919147446	LOC105071412	NW_011514468.1	4611558	4621552	+	1499	protein_coding	myosin regulatory light polypeptide 9	-
105068326	4848	7123	4949	9141	5064	8566	6841	170.5684797	260.2048496	184.572338	284.8478351	157.9876117	329.9900503	262.9303944	6316.448511	7025.262993	-0.153343451	0.611191494	0.926979749	CALR	NW_011513414.1	1187464	1191392	-	1903	protein_coding	calreticulin	-
105062578	5165	7277	7341	5717	4495	9296	7213	329.348722	481.7861446	496.1967017	322.8768411	254.1607727	649.0353921	502.4427962	6311.472965	7256.04755	-0.201164679	0.536442309	0.903692889	EMP3	NW_011511555.1	3525931	3529907	+	1050	protein_coding	epithelial membrane protein 3%2C transcript variant X2	-
105076509	6765	9960	6771	7732	4833	4368	5921	170.2150208	260.1990426	180.5909104	172.3078142	107.8301094	120.3370384	162.7459453	7685.610824	5114.016513	0.587746686	0.018940414	0.317005699	CD44	NW_011516265.1	10220908	10302874	-	2661	protein_coding	CD44 molecule (Indian blood group)%2C transcript variant X2	Xlink
105080575	8238	9236	10100	4516	3975	4084	6095	171.0279241	199.0881613	222.269362	83.0390203	73.17715808	92.8362476	138.2305327	8031.650584	4823.793278	0.735546956	0.033060741	0.387215999	RNF10	NW_011517499.1	3490509	3520127	+	3225	protein_coding	ring finger protein 10	-
105072468	4429	6616	5410	6652	6061	11437	5429	83.62611182	129.702395	108.2795599	111.2426976	101.4784156	236.4476236	111.9801645	5659.462911	7843.280511	-0.470746547	0.13907472	0.634077806	ITGB1	NW_011514851.1	2876212	2898531	-	3546	protein_coding	integrin%2C beta 1 (fibronectin receptor%2C beta polypeptide%2C antigen CD29 includes MDF2%2C MSK12)	-
105078373	5944	6890	6755	6609	5791	6711	7249	162.3055201	195.3394616	195.5207415	159.8355164	140.2171786	200.6449976	216.2308346	6446.278268	6715.606032	-0.058994252	0.793927179	0.971637167	S1PR4	NW_011516557.1	2026274	2028725	+	2452	protein_coding	sphingosine-1-phosphate receptor 4	-
105078730	8766	10206	8412	3068	2858	5612	6927	250.8190766	303.2012148	255.1357722	77.74948129	72.51276943	175.8180134	216.5156639	7652.291858	5347.643012	0.517020483	0.238548976	0.743808612	LTF	NW_011516692.1	156785	183222	-	2340	protein_coding	lactotransferrin	-
105067806	8132	7277	6368	7756	7090	4271	4856	89.14013703	82.82178321	73.99322806	75.30031179	68.91524936	51.26159401	58.14865053	7235.155078	5354.876988	0.434073916	0.028435978	0.371533299	DDX6	NW_011513285.1	1363118	1394270	+	6108	protein_coding	DEAD (Asp-Glu-Ala-Asp) box helicase 6	DEAD
105071975	7729	6956	4340	8437	6396	6744	5111	111.8645899	104.5310169	66.58433232	108.1534613	82.08635127	106.8743526	80.80909504	6671.582029	6135.302654	0.12095222	0.626126124	0.929283907	PREX1	NW_011514637.1	8920366	9024390	+	4626	protein_coding	phosphatidylinositol-3%2C4%2C5-trisphosphate-dependent Rac exchange factor 1	-
105064270	5865	8126	7891	7518	3667	5317	7106	130.9819174	188.4240871	186.8049426	148.7060697	72.61852217	130.0159386	173.361863	7239.627175	5541.818038	0.385637869	0.20229339	0.71532951	PPP1R9B	NW_011510164.1	173284	189446	+	2998	protein_coding	protein phosphatase 1%2C regulatory subunit 9B	PDZ
105062129	5951	6057	12477	3976	6579	4525	5905	121.9595383	128.8841969	271.049736	72.16975711	119.5580649	101.538563	132.1997879	7156.161013	5674.471258	0.334652314	0.372861442	0.836864212	ARHGAP9	NW_011511551.1	595127	606847	-	3267	protein_coding	Rho GTPase activating protein 9%2C transcript variant X3	RhoGAP
105071695	6659	6350	5547	10777	2271	6727	6933	421.0057337	416.8396241	371.7492952	603.4758918	127.3178509	465.6794049	478.8342763	7079.603913	5580.325399	0.343428864	0.380401622	0.839343685	LOC105071695	NW_011514613.1	5057	14519	+	1059	protein_coding	HLA class II histocompatibility antigen%2C DRB1-4 beta chain-like	-
105068757	2514	5846	3565	6682	5891	15702	5053	116.4856378	281.2433059	175.0973749	274.2184215	242.0412018	796.6153849	255.7651934	4513.074422	9195.613171	-1.026788678	0.017389605	0.301852901	LOC105068757	NW_011513511.1	60701	434285	+	1445	C_region	PF07686:Immunoglobulin V-set domain|PF09291:Domain of unknown function (DUF1968)	V-set
105079366	6117	7015	6407	6860	5294	6608	6914	109.5069881	130.3909062	121.5825002	108.7703475	84.03891948	129.5269072	135.2127868	6484.841859	6412.959301	0.016159341	0.944085122	0.992904409	UBA1	NW_011516737.1	2552406	2573078	+	3740	protein_coding	ubiquitin-like modifier activating enzyme 1%2C transcript variant X1	-
105074100	5074	6894	4318	7232	6398	8057	7213	201.975842	284.9289109	182.198415	254.9707893	225.8324621	351.1631498	313.6533508	5731.008076	7364.946436	-0.361806441	0.150652319	0.652738924	TUBB	NW_011515227.1	841953	845449	-	1682	protein_coding	tubulin%2C beta class I	Tubulin
105083226	5752	7275	5401	6850	5187	8517	6157	195.1941276	256.3286456	194.283107	205.8834744	156.0836052	316.4616774	228.2454134	6195.931424	6797.550571	-0.133619307	0.619595544	0.929156544	WDR1	NW_011544905.1	2004537	2044404	-	1973	protein_coding	WD repeat domain 1	-
105070674	6371	6498	6903	6716	5289	7070	6290	145.933079	154.540432	167.6088731	136.2510552	107.4268587	177.3177297	157.391698	6513.339848	6353.631302	0.035888654	0.876261585	0.984949886	CAPN1	NW_011514224.1	1285396	1309501	+	2923	protein_coding	calpain 1%2C (mu/I) large subunit	Peptidase_C2
105075874	5642	6635	5278	7577	6223	7576	6121	203.3116795	248.2483942	201.6097933	241.8296682	198.8484529	298.9205826	240.9553983	6131.501199	6747.84671	-0.138099437	0.528254811	0.90026058	ATP5B	NW_011515840.1	128006	133601	+	1858	protein_coding	ATP synthase%2C H+ transporting%2C mitochondrial F1 complex%2C beta polypeptide	ATP-synt_ab
105069828	6370	6823	7611	6985	5228	5881	6136	486.8669361	541.4551583	616.6312975	472.8466393	354.3232068	492.1626327	512.3199118	6840.492242	5851.921845	0.225250989	0.305723056	0.793981095	PTMA	NW_011513948.1	3621945	3623873	+	876	protein_coding	prothymosin%2C alpha	-
105073277	6419	6555	6041	7094	5183	6869	6473	113.4273344	120.2650181	113.1545908	111.0259713	81.21284574	132.9016812	124.9513614	6396.874894	6316.052626	0.01844202	0.934915174	0.991403249	LASP1	NW_011514988.1	1528076	1567326	-	3789	protein_coding	LIM and SH3 protein 1	LIM
novel.337	5828	7013	6872	7477	5913	6541	4925	115.5140614	144.3229589	144.3814682	131.2579865	103.9241208	141.9534878	106.6366714	6669.577741	5854.278709	0.188143595	0.369109479	0.834273853	-	NW_011512250.1	1471270	1474647	+	3378	-	-	-
105076580	9558	7921	6541	6772	4456	4327	4958	400.2151441	344.3679933	290.3244644	251.1461287	165.4492655	198.3809635	226.7869443	7582.385754	4642.923941	0.707668492	0.002738927	0.136668227	LDHA	NW_011516265.1	22193594	22200523	-	1599	protein_coding	lactate dehydrogenase A	-
105069706	6728	5289	4800	9010	7789	4989	5920	49.67084367	40.54202112	37.56382283	58.91466214	50.99063578	40.328834	47.74438413	6242.835562	6200.271365	0.009894156	0.965767152	0.997604247	PRRC2B	NW_011513939.1	805501	861757	+	9069	protein_coding	proline-rich coiled-coil 2B	-
105062915	7023	7515	5788	7772	5032	5330	5885	134.1558459	149.050073	117.2002258	131.4930418	85.23554359	111.480973	122.8056747	6874.096847	5505.871648	0.320297458	0.129184592	0.618900794	HNRNPUL1	NW_011511566.1	1465170	1496318	+	3505	protein_coding	heterogeneous nuclear ribonucleoprotein U-like 1	SPRY
105062466	5778	5122	4401	8789	5263	6354	8602	374.5003016	344.6914278	302.3702055	504.541792	302.4831406	450.9292972	609.0586387	5812.763756	6919.339625	-0.251294015	0.383031052	0.839970286	CD79A	NW_011511555.1	434754	438106	-	1033	protein_coding	CD79a molecule%2C immunoglobulin-associated alpha	I-set
105077544	5935	5665	4852	7557	7513	5811	6741	695.9204054	689.6917584	603.0768143	784.822267	781.1697291	746.0644234	863.4719015	5839.347722	6711.186755	-0.200702989	0.285686154	0.780102167	RPL26	NW_011516271.1	1140044	1144862	-	571	protein_coding	ribosomal protein L26	KOW
105062395	8627	8296	6645	7071	6203	2563	4469	378.0170596	377.4301759	308.6452368	274.4198265	241.016376	122.9665011	213.9178333	7541.261809	4341.238215	0.796588843	0.003466997	0.150303927	FGL2	NW_011511553.1	8807894	8811589	+	1528	protein_coding	fibrinogen-like 2	Fibrinogen_C
105063698	7116	6299	6232	6359	7657	5240	4953	158.0766222	145.2846029	146.7479844	125.1133289	150.828539	127.4528651	120.1946316	6392.598673	5904.491351	0.114486472	0.55351351	0.908571134	CAPZA1	NW_011511616.1	2772449	2811217	+	3014	protein_coding	capping protein (actin filament) muscle Z-line%2C alpha 1	-
105074097	5861	7233	6550	5766	4413	6818	7211	126.2599657	161.7814358	149.5712895	110.0149309	84.29873206	160.8190715	169.6971217	6275.735824	6338.294571	-0.014249339	0.95997639	0.99697647	PPP1R18	NW_011515227.1	867505	875397	+	3108	protein_coding	protein phosphatase 1%2C regulatory subunit 18	-
105080898	4444	6285	5758	7888	4447	8461	6545	103.4930431	151.9702799	142.1417832	162.6998136	91.83271104	215.74732	166.5067303	5939.646287	6700.893441	-0.173884521	0.567284802	0.916314559	ANXA6	NW_011517530.1	78791	125598	-	2875	protein_coding	annexin A6%2C transcript variant X2	-
105071591	8479	6691	7980	5617	6844	3426	4704	320.1922791	262.3454429	319.4347091	187.8683801	229.1761347	141.6577002	194.0521989	7124.75772	4923.870335	0.532936519	0.046872816	0.439650399	EVI2B	NW_011514557.1	5306887	5315384	-	1773	protein_coding	ecotropic viral integration site 2B	-
105062934	8299	6362	6974	5781	6596	4368	5355	123.3405626	98.17255634	109.8689808	76.09676183	86.92685691	71.08032389	86.94100789	6768.589526	5425.078945	0.31914401	0.163836572	0.671698324	FAM49A	NW_011511600.1	3405744	3462030	-	4505	protein_coding	family with sequence similarity 49%2C member A%2C transcript variant X1	-
105065925	6674	6862	10609	4933	4092	3838	6648	159.0211311	169.7601007	267.9514291	104.1028928	86.45645623	100.1290773	173.0392729	7261.406401	4968.130508	0.547562114	0.113107829	0.592640386	LOC105065925	NW_011512523.1	42918	58622	+	2810	protein_coding	sialic acid-binding Ig-like lectin 11	V-set
105077886	6812	5846	7202	5929	6904	4937	5982	97.81020736	87.15345852	109.616429	75.40046727	87.90295855	77.617433	93.82984178	6361.252308	5945.509717	0.097455385	0.641948596	0.935017587	DENND3	NW_011516551.1	147570	187030	+	4663	protein_coding	DENN/MADD domain containing 3	-
105067361	8588	7384	7604	6409	5033	2732	5861	123.4698025	110.2241302	115.884091	81.60974786	64.16361401	43.00669023	92.05035637	7404.077772	4561.184591	0.69889674	0.014805762	0.28120252	CHST15	NW_011510360.1	7330026	7403610	+	4657	protein_coding	carbohydrate (N-acetylgalactosamine 4-sulfate 6-O) sulfotransferase 15	-
105074392	5875	7350	5823	6621	5668	5719	6516	188.930512	245.4131582	198.49703	188.5822726	161.6282391	201.3728586	228.9076681	6305.88241	6058.603502	0.057767309	0.788417322	0.971381242	GDI2	NW_011510729.1	4150709	4170972	+	2082	protein_coding	GDP dissociation inhibitor 2	-
105069102	5977	6271	5466	7123	5457	5443	7806	864.3252901	941.5579185	837.8698913	912.3047913	699.7470687	861.8246407	1233.126261	6070.83056	6361.40294	-0.067363751	0.77624025	0.970210801	RPS17	NW_011513546.1	2085503	2099984	-	463	protein_coding	ribosomal protein S17	-
105083414	6731	7046	6637	6329	6370	5712	4514	191.6095844	208.2555345	200.2730207	159.5716665	160.7941484	178.0378926	140.373209	6588.451416	5541.099127	0.249722217	0.208984722	0.722194543	ACTR3	NW_011544907.1	14379976	14409988	+	2352	protein_coding	ARP3 actin-related protein 3 homolog (yeast)%2C transcript variant X2	Actin
105070396	4495	6549	7462	5028	3745	9301	6672	162.3285548	245.559359	285.6494966	160.8212901	119.9251354	367.7743853	263.2123718	5840.476413	6844.405742	-0.228801186	0.528895506	0.90026058	CTSD	NW_011514130.1	17207451	17215261	+	1854	protein_coding	cathepsin D	-
105068444	5936	7540	9051	4673	4439	5307	6269	197.1416197	259.999222	318.6353717	137.4558588	130.7262317	192.9834755	227.4404641	6788.439959	5462.576213	0.313513278	0.320813109	0.803938456	RGS19	NW_011513418.1	152485	158116	+	2016	protein_coding	regulator of G-protein signaling 19%2C transcript variant X2	RGS
105071714	8705	5565	6739	12567	1544	2444	5637	331.34307	219.9330817	271.9052324	423.6661615	52.11342078	101.8584178	234.3916769	8086.814708	3358.468644	1.267904194	0.002518488	0.134384814	SELENBP1	NW_011514627.1	680922	688900	+	1759	protein_coding	selenium binding protein 1	-
105083009	8995	5455	7562	4780	9395	2694	4260	180.0984001	113.4017395	160.4938341	84.76559801	166.8009965	59.05992434	93.17584094	6642.928315	5244.982361	0.340760683	0.352096729	0.824129645	GPCPD1	NW_011544902.1	3198448	3243778	+	3344	protein_coding	glycerophosphocholine phosphodiesterase GDE1 homolog (S. cerevisiae)%2C transcript variant X1	-
105067278	8548	7899	8175	6095	5686	2395	4061	394.7039449	378.7000321	400.1360745	249.266382	232.8128666	121.0874349	204.8448161	7606.977306	3983.077697	0.9333142	0.00101624	0.090323875	ANXA1	NW_011513243.1	4159848	4177197	+	1450	protein_coding	annexin A1	-
105063469	3491	7250	4490	6459	3957	9916	7284	291.8047039	629.2116004	397.833887	478.1792988	293.292974	907.5395611	665.1160252	5307.451306	7348.001189	-0.469271515	0.206664989	0.719579853	SH3BGRL3	NW_011511613.1	2275688	2277164	-	801	protein_coding	SH3 domain binding glutamate-rich protein like 3	-
105081847	8387	6448	9139	7516	5408	2858	3058	288.5617498	230.3421537	333.3065048	229.0350442	164.9916524	107.6665885	114.9356181	7758.279617	3708.145428	1.064869391	1.68E-05	0.008609922	LOC105081847	NW_011517816.1	12285039	12292473	-	1946	protein_coding	interferon-induced protein with tetratricopeptide repeats 1-like	-
105070518	4891	6077	4575	7322	5926	6318	7591	693.7941282	895.0318047	687.9185933	919.9108227	745.3972284	981.2940976	1176.296984	5563.346523	6736.344985	-0.275912871	0.246018786	0.748884207	RPS7	NW_011514137.1	1524001	1527976	-	472	protein_coding	ribosomal protein S7	-
105084190	7437	6280	7039	6292	6367	4550	4524	139.2825442	122.1166348	139.7406848	104.3687952	105.7369865	93.30328063	92.55641845	6663.508306	5125.021175	0.378630429	0.056054913	0.471035599	LOC105084190	NW_011511150.1	2936075	2948885	+	3575	protein_coding	chromosome unknown open reading frame%2C human C6orf62	-
105077581	8230	7061	8979	5085	5106	2769	5244	120.7338793	107.5503446	139.6272819	66.06985047	66.4206773	44.47734795	84.03825733	7303.230481	4373.965471	0.739546385	0.016302654	0.293514833	KDM6B	NW_011516271.1	652845	674570	+	4564	protein_coding	lysine (K)-specific demethylase 6B	-
105080930	7420	6897	4770	6961	6907	3310	6057	169.4974007	163.5820468	115.5022671	140.8360441	139.9077469	82.78921011	151.1477707	6369.969211	5386.964497	0.241777781	0.365063265	0.832021499	ADAM19	NW_011517530.1	4965014	5042502	-	2931	protein_coding	ADAM metallopeptidase domain 19%2C transcript variant X1	-
105074247	8679	7312	7681	5942	4678	3082	4862	366.6193454	320.6993994	343.935058	222.3112207	175.2262134	142.5492483	224.3601278	7326.126794	4224.48935	0.794249154	0.001923211	0.125237329	LITAF	NW_011515267.1	2250559	2257986	+	1585	protein_coding	lipopolysaccharide-induced TNF factor	-
105062839	6587	6637	8932	5592	4650	4758	4928	257.1570854	269.0288924	369.6345328	193.3575082	160.9744514	203.3863849	210.1679875	6887.494905	4844.098672	0.507758482	0.049332561	0.445777619	ZFP36	NW_011511566.1	430906	433449	+	1715	protein_coding	ZFP36 ring finger protein	zf-CCCH
105071802	5029	6166	5087	7040	5926	6548	6146	237.9579131	302.9272281	255.148633	295.0354635	248.641337	339.2452649	317.6845592	5692.55256	6299.644731	-0.146102362	0.48369121	0.885872948	LOC105071802	NW_011514637.1	1757386	1771479	-	1415	protein_coding	guanine nucleotide-binding protein G(s) subunit alpha	G-alpha
105065681	4582	7504	5478	5900	3996	7965	6502	176.8196642	300.6661778	224.0838187	201.6557152	136.7395434	336.5486592	274.0990162	5778.217799	6375.029232	-0.141743252	0.658350645	0.941260406	SLC9A3R1	NW_011512519.1	5683118	5700319	-	1735	protein_coding	solute carrier family 9%2C subfamily A (NHE3%2C cation proton antiporter 3)%2C member 3 regulator 1	-
novel.1148	7123	8057	6069	7891	3403	3934	5420	87.26653532	102.4883326	78.81609603	85.624861	36.96918767	52.77226723	72.53859024	7137.266317	4360.058545	0.711147909	0.006255892	0.192998168	-	NW_011517540.1	394693	400157	+	5465	-	-	-
105063991	5058	6095	5325	6711	3697	6580	8376	808.2389166	1011.232263	901.9729996	949.7979289	523.8459043	1151.26005	1462.118716	5671.85797	6462.44231	-0.188166645	0.55338103	0.908571134	RPL37A	NW_011511680.1	5163697	5166144	+	419	protein_coding	ribosomal protein L37a	-
105083181	4690	7536	8962	6080	3670	3727	7095	715.2918525	1193.349347	1448.866488	821.2909957	496.3290203	622.3811578	1182.082724	6764.166163	4965.684056	0.445960103	0.199390043	0.712654217	LOC105083181	NW_011544904.1	7851027	7852228	-	439	protein_coding	cystatin-C-like	-
105070332	4379	4960	8072	4218	4942	8997	6024	170.4595957	200.4677241	333.07394	145.424015	170.5856204	383.4695089	256.1630627	5387.061386	6851.213035	-0.34685314	0.317025294	0.801451166	TBC1D10C	NW_011514130.1	13375787	13381526	+	1720	protein_coding	TBC1 domain family%2C member 10C%2C transcript variant X2	TBC
105075071	4815	5068	5940	6758	6255	7362	5393	117.2299429	128.1135728	153.2998392	145.7281649	135.0400983	196.2567863	143.4358519	5519.83871	6418.283692	-0.217501038	0.326466824	0.808871107	GIMAP6	NW_011515597.1	6313	13501	-	2750	protein_coding	GTPase%2C IMAP family member 6	-
105063850	6919	6038	7650	5871	4993	3905	6203	116.2200324	105.3045277	136.210971	87.34394197	74.36907791	71.81998458	113.8215453	6541.436918	5095.248802	0.360468052	0.157419598	0.663312391	PTK2B	NW_011510104.1	1959694	2077192	+	3986	protein_coding	protein tyrosine kinase 2 beta%2C transcript variant X2	-
105082773	8885	5847	7690	5439	4958	3878	4827	127.7123522	87.26193519	117.1695613	69.24327125	63.19390069	61.03372608	75.79451972	6893.840238	4580.518088	0.589778536	0.022916616	0.344887643	ITGAM	NW_011544899.1	5965135	5993667	-	4658	protein_coding	integrin%2C alpha M (complement component 3 receptor 3 subunit)	-
105079788	8644	5970	5941	10279	2839	2483	5238	154.9941834	111.1453372	112.9206025	163.2429953	45.13975567	48.7488045	102.6009002	7466.459497	3607.037092	1.049730976	0.00103262	0.090323875	F13A1	NW_011516901.1	3462591	3586590	-	3734	protein_coding	coagulation factor XIII%2C A1 polypeptide	Transglut_core
105068346	5338	6516	7380	5461	5098	3195	8318	116.2273685	147.3082893	170.3331546	105.3137455	98.42894634	76.17058763	197.8489668	6113.349892	5630.518442	0.118704797	0.722775372	0.959783239	MAN2B1	NW_011513414.1	1369090	1383232	+	3075	protein_coding	mannosidase%2C alpha%2C class 2B%2C member 1	-
105065638	5876	8168	7697	5185	4196	4470	5706	207.7192607	299.7967944	288.4227145	162.3404661	131.5296395	173.0171334	220.3493549	6692.222174	4887.540604	0.453403358	0.11285376	0.592094913	WBP2	NW_011512519.1	4910451	4917308	+	1894	protein_coding	WW domain binding protein 2	GRAM
105071627	10866	6319	4505	4441	4690	2896	7542	84.04800489	50.74839809	36.93732968	30.42436536	32.16797481	24.52691203	63.72785062	6452.183182	5124.633106	0.332353814	0.400668431	0.84870934	CPD	NW_011514557.1	2931430	2990677	-	8656	protein_coding	carboxypeptidase D	-
105079857	5855	7060	6110	6713	5626	5556	4285	97.05725449	121.512814	107.3631649	98.56002306	82.69780829	100.843973	77.59557645	6321.831943	5185.371704	0.285900084	0.152151414	0.655984788	CALM1	NW_011517098.1	2372536	2382958	+	4039	protein_coding	calmodulin 1 (phosphorylase kinase%2C delta)	-
105073156	3733	5301	3483	7202	5788	11204	4478	63.82491757	94.10362459	63.12461457	109.060739	87.7513819	209.7451758	83.63756817	4766.556959	7337.65949	-0.622300066	0.080642774	0.527910392	IL2RB	NW_011514986.1	7418992	7436700	+	3916	protein_coding	interleukin 2 receptor%2C beta	-
105067019	6738	7066	9531	4830	3809	3377	5674	110.8166099	120.6601223	166.159553	70.35646827	55.54922387	60.81231297	101.9408428	7024.873836	4369.146498	0.685138565	0.034588335	0.396059686	ADAM8	NW_011510360.1	384436	396273	+	4071	protein_coding	ADAM metallopeptidase domain 8%2C transcript variant X2	-
105075906	4441	6077	4677	6598	5833	6639	6741	581.881874	826.7221366	649.5826518	765.6837205	677.7026774	952.4525134	964.8580348	5320.641	6519.24812	-0.293018578	0.202331917	0.71532951	RPS26	NW_011515840.1	559502	561582	-	511	protein_coding	ribosomal protein S26	-
105066598	7100	5941	4864	4691	8867	6957	2571	188.4152513	163.6942906	136.8246241	110.2570034	208.6544172	202.146542	74.53235037	5574.179542	6019.970793	-0.111062126	0.750443647	0.964396623	LOC105066598	NW_011512854.1	95027	112887	+	2523	protein_coding	guanylate-binding protein 6-like%2C transcript variant X2	-
105069163	5958	6546	7134	4523	4111	4889	7631	174.8074005	199.4121387	221.8734891	117.5354705	106.9547216	157.060133	244.582739	6004.628227	5705.937047	0.073644528	0.817624012	0.975465064	PSTPIP1	NW_011513546.1	6559114	6596044	+	2282	protein_coding	proline-serine-threonine phosphatase interacting protein 1%2C transcript variant X2	-
105083279	5801	5482	5248	6793	6293	5176	5822	53.75761217	52.74634975	51.55181058	55.75473623	51.71160357	52.51918523	58.93785696	5695.937253	5795.776041	-0.025014014	0.882722217	0.984949886	NUMA1	NW_011544906.1	569142	602792	-	7225	protein_coding	nuclear mitotic apparatus protein 1	-
105063701	4785	4835	5370	6061	5829	8282	5310	74.24651917	77.89452059	88.32455006	83.29548981	80.20129491	140.7070927	90.00646637	5151.144558	6595.675882	-0.356559376	0.144714564	0.642168179	MOV10	NW_011511616.1	2815341	2836388	+	4315	protein_coding	Mov10 RISC complex RNA helicase%2C transcript variant X6	-
105063553	6168	5850	6457	6022	6193	5257	4484	75.56647338	74.41439071	83.85492372	65.34443201	67.27892426	70.51952436	60.01163075	6028.667632	5314.661616	0.181804886	0.332433796	0.813779727	LRRFIP1	NW_011511614.1	2727806	2810374	-	5465	protein_coding	leucine rich repeat (in FLII) interacting protein 1%2C transcript variant X13	-
105072264	3585	7483	4526	8509	3052	6568	6704	184.9223583	400.7673041	247.4729898	388.7423302	139.5976032	370.9539632	377.7629001	5848.041236	5668.634584	0.045045529	0.904944887	0.985707947	LOC105072264	NW_011514758.1	2571798	2643333	-	1298	protein_coding	tyrosine-protein phosphatase non-receptor type substrate 1-like	C1-set
105078445	4313	5223	4420	6606	4527	7228	8095	896.8060765	1127.600824	974.2139538	1216.580077	834.6852671	1645.598322	1838.742745	5004.63549	6837.20747	-0.450034746	0.119403118	0.603919851	RPS29	NW_011516558.1	2067196	2069054	+	322	protein_coding	ribosomal protein S29	-
105073152	6863	6669	6387	5966	4543	4330	5514	144.2258753	145.5144682	142.2784394	111.0440978	84.657432	99.6331104	126.5846313	6379.610857	4869.325952	0.389799339	0.080537773	0.527910392	CYTH4	NW_011514986.1	7292355	7322213	-	3186	protein_coding	cytohesin 4	-
105080313	3226	13151	5800	4853	2625	4439	6149	292.6732007	1238.778463	557.775687	389.9527002	211.1743038	440.9510153	609.4079591	6746.254622	4577.117989	0.559684104	0.225661961	0.734345551	GPX1	NW_011517149.1	2867167	2868183	+	738	protein_coding	glutathione peroxidase 1	-
novel.268	3178	5621	3803	6214	3337	13471	4531	344.3026565	632.2900398	436.7428446	596.2670027	320.5795808	1597.985833	536.2478671	4579.277318	7458.370853	-0.703682717	0.114467606	0.594186102	-	NW_011511613.1	2244724	2246516	-	618	-	PF15116:CAMPATH-1 antigen	-
105070291	5737	6152	6253	5803	5303	4641	5999	99.58872374	110.8812002	115.0606274	89.21973606	81.62817998	88.21115188	113.7599032	5898.405593	5377.640039	0.133377061	0.529297719	0.900429824	PACS1	NW_011514130.1	12474185	12507458	+	3857	protein_coding	phosphofurin acidic cluster sorting protein 1	-
105082625	6053	5034	4271	6253	7420	5667	5156	172.8234946	149.2318746	129.2631314	158.1261089	187.8577789	177.1625527	160.816295	5269.572515	6062.206348	-0.202163558	0.295394718	0.786907821	CCNG1	NW_011544898.1	4438258	4445063	+	2345	protein_coding	cyclin G1	-
105071514	5816	5372	3867	7465	6365	5270	5417	54.03122719	51.81705332	38.08093456	61.42332079	52.43388184	53.60652518	54.9748818	5456.986639	5705.039717	-0.064060403	0.769658698	0.968587072	PRPF8	NW_011514557.1	1812315	1841498	+	7207	protein_coding	pre-mRNA processing factor 8	Mov34
105069820	5271	8497	7252	5113	3629	4329	5462	82.09194148	137.400845	119.7231951	70.52877651	50.11729795	73.82130263	92.92749739	6494.999911	4583.488491	0.502925958	0.099935616	0.568886697	TALDO1	NW_011510397.1	218006	225188	-	4299	protein_coding	transaldolase 1	-
105077358	4414	6073	4415	6462	5909	6269	5992	92.23904062	131.7655879	97.7971387	119.6003495	109.49382	143.4390255	136.7852561	5214.65063	6138.752451	-0.23529708	0.286634778	0.780347702	EZR	NW_011516269.1	42383831	42429124	-	3204	protein_coding	ezrin%2C transcript variant X2	Band_41
105078304	5025	5784	5761	6764	5596	5478	5104	120.7185619	144.272164	146.7063306	143.921154	119.2089499	144.0942407	133.9472148	5709.679597	5443.000228	0.069069088	0.71118761	0.95594287	HNRNPM	NW_011516557.1	5503532	5541895	+	2787	protein_coding	heterogeneous nuclear ribonucleoprotein M%2C transcript variant X7	RRM_1
105074447	7238	6096	7672	5866	5133	3129	4326	119.1276543	104.1730176	133.849144	85.51043521	74.91321661	56.38793398	77.77957425	6639.720046	4181.498795	0.667019543	0.004564746	0.164751871	KLF6	NW_011510729.1	5085364	5094060	+	4068	protein_coding	Kruppel-like factor 6	-
105080116	6731	6473	5584	6100	5300	4429	4722	105.6412899	105.4814245	92.8993139	84.79436384	73.76037968	76.11081858	80.95899762	6115.94703	4841.171924	0.337217438	0.067303577	0.499694445	STAT3	NW_011517136.1	585758	643405	+	4266	protein_coding	signal transducer and activator of transcription 3 (acute-phase response factor)	STAT_bind
105065802	5127	6024	9373	3872	4364	5316	5140	74.70553108	91.13614995	144.770825	49.96982579	56.38548901	84.8127256	81.81587775	6109.255054	5037.961655	0.278151449	0.412280283	0.855513229	UNC13D	NW_011512519.1	4917333	4932447	+	4595	protein_coding	unc-13 homolog D (C. elegans)	C2
105083355	6218	6194	7758	4589	4586	4682	5180	386.9130715	400.1751902	511.7118238	252.9087114	253.0404226	318.9926685	352.1092864	6156.31441	4888.641518	0.332634454	0.217658733	0.728441514	HMGB2	NW_011544907.1	1314900	1316861	-	1076	protein_coding	high mobility group box 2	HMG_box
105074702	7963	6736	7747	6281	4515	2031	3865	242.5626806	213.0421914	250.1461459	169.4568416	121.9546016	67.73978268	128.6120915	7093.118172	3439.617873	1.044074205	0.000147023	0.031404223	ZFP36L1	NW_011515408.1	12431675	12436407	-	2198	protein_coding	ZFP36 ring finger protein-like 1	-
105082742	5319	10181	6841	3937	3356	4193	5306	283.7665632	563.9465472	386.8688947	186.0285887	158.7619233	244.9304048	309.2313458	6573.808868	4398.694468	0.579679954	0.111862854	0.590294649	NCF1	NW_011544899.1	1522617	1531690	+	1255	protein_coding	neutrophil cytosolic factor 1	SH3_1
105062662	6014	3659	4654	6801	5848	6105	6022	165.3634079	104.4611191	135.6486142	165.6272579	142.585881	183.8011678	180.884676	5127.547915	6072.627695	-0.243950092	0.303881029	0.793448344	SPIB	NW_011511555.1	4972821	4979853	+	2435	protein_coding	Spi-B transcription factor (Spi-1/PU.1 related)	Ets
105070375	6791	4956	4659	6281	8264	3847	4271	41.95653484	31.79167827	30.5120639	34.36985678	45.27405147	26.02403753	28.82574157	5539.429173	5334.37527	0.054306716	0.831808383	0.976979587	PRRC2C	NW_011510435.1	1431633	1516627	-	10837	protein_coding	proline-rich coiled-coil 2C%2C transcript variant X9	-
105079565	6349	6044	5942	6467	6248	3975	4005	98.10510204	96.96767821	97.32667944	88.50589014	85.6092036	67.25274382	67.60422245	6085.609196	4696.428133	0.373699029	0.047086685	0.440087373	CSDE1	NW_011510931.1	12527231	12562537	+	4333	protein_coding	cold shock domain containing E1%2C RNA-binding%2C transcript variant X1	CSD
105072407	4929	5347	4538	6955	3849	5428	7975	756.9153012	852.5403152	738.6963453	945.9510148	524.1185694	912.6723918	1337.840051	5295.682739	5947.422069	-0.167334765	0.580837239	0.920451068	RPL35A	NW_011514844.1	10197454	10200448	+	436	protein_coding	ribosomal protein L35a	-
105069082	5848	5391	8946	3669	5077	4330	5595	120.0691734	114.9237433	194.7000411	66.71982759	92.43245536	97.34164052	125.4900472	5968.869109	5054.316248	0.239910582	0.465511346	0.877300879	FES	NW_011513546.1	1244019	1254600	-	3261	protein_coding	FES proto-oncogene%2C tyrosine kinase	-
105062835	6297	6295	8230	4986	3851	3786	5399	570.5112473	592.1647159	790.3934724	400.0975004	309.3835407	375.5759158	534.3537725	6412.028944	4429.92893	0.533526926	0.063874041	0.492811199	GMFG	NW_011511566.1	371095	376523	-	739	protein_coding	glia maturation factor%2C gamma%2C transcript variant X1	Cofilin_ADF
105067755	4858	6343	6008	5125	4422	6061	6022	204.3098961	276.9764715	267.8396129	190.9012661	164.908788	279.1018944	276.6672023	5518.001361	5640.547922	-0.03163586	0.90457088	0.985707947	GNB2	NW_011513281.1	34615	39790	+	1592	protein_coding	guanine nucleotide binding protein (G protein)%2C beta polypeptide 2	-
105063058	7210	6694	7493	5132	3332	3611	5267	277.7540808	267.7485739	305.9806117	175.1035206	113.8212487	152.3138094	221.6529608	6578.755415	4167.906193	0.658553916	0.023054359	0.344887643	TMEM140	NW_011511605.1	5169229	5183483	-	1738	protein_coding	transmembrane protein 140	-
105083690	4810	6726	4954	6428	3674	6073	6015	210.7641192	306.0023341	230.1021073	249.4655133	142.7525658	291.3677569	287.9202881	5613.40834	5424.029138	0.04961642	0.862864614	0.982374765	IL2RG	NW_011544911.1	1163018	1166713	+	1528	protein_coding	interleukin 2 receptor%2C gamma	fn3
105081297	4706	6514	4691	7959	5025	5094	4628	109.9770972	158.057227	116.2060542	164.7372761	104.1308863	130.3454507	118.1486367	5799.326923	4966.77776	0.223663817	0.331770987	0.813281615	HSP90B1	NW_011517687.1	781489	797739	+	2865	protein_coding	heat shock protein 90kDa beta (Grp94)%2C member 1	HATPase_c
105064159	5445	6698	8261	4184	4937	4560	4486	149.6564903	191.1433044	240.6818197	101.8526644	120.324473	137.2300187	134.6920541	6137.744266	4697.572013	0.385753992	0.184507689	0.695375893	PIM1	NW_011511766.1	889223	894271	-	2436	protein_coding	Pim-1 proto-oncogene%2C serine/threonine kinase	Pkinase
105080871	5763	4842	9202	3729	5094	4332	5608	115.0087944	100.3283087	194.6604184	65.910994	90.14352591	94.65803552	122.2574888	5887.274672	5064.673596	0.217100395	0.517864379	0.89595343	DEF8	NW_011517529.1	86503	98519	-	3355	protein_coding	differentially expressed in FDCP 8 homolog (mouse)%2C transcript variant X1	-
105079767	5666	5380	4567	6681	4129	6166	5937	186.3261251	183.694322	159.1993118	194.5905298	120.4024251	222.0175523	213.2795747	5433.764648	5562.305719	-0.033596931	0.895134105	0.984949886	SERPINB1	NW_011516901.1	1660577	1668807	-	2036	protein_coding	serpin peptidase inhibitor%2C clade B (ovalbumin)%2C member 1	Serpin
105083823	4834	5179	4120	7356	6662	5162	5081	155.5283346	173.0075521	140.5118927	209.617551	190.0643537	181.8475623	178.5817627	5207.461193	5631.984506	-0.113011087	0.587684791	0.922472942	HSP90AB1	NW_011544912.1	4174614	4178191	+	2081	protein_coding	heat shock protein 90kDa alpha (cytosolic)%2C class B member 1	-
novel.500	5401	3205	4780	5696	8731	5792	4602	144.7627081	89.19219053	135.8073924	135.2183241	207.51031	169.9799444	134.7454692	4651.20455	6290.705179	-0.435659794	0.084437017	0.539140951	-	NW_011513524.1	1098222	1100719	+	2498	-	-	-
105070354	5303	6022	8130	3896	4001	5259	5594	144.5666843	170.4525957	234.9363035	94.06944639	96.71822419	156.9771254	166.5919801	5832.159692	5074.715443	0.200717307	0.535961274	0.903533403	TCIRG1	NW_011514130.1	13615931	13626478	+	2456	protein_coding	T-cell%2C immune regulator 1%2C ATPase%2C H+ transporting%2C lysosomal V0 subunit A3	-
105082737	5813	5615	8379	4170	4669	4173	5384	225.2327506	225.8901287	344.1409873	143.1035209	160.4162135	177.037884	227.8879196	5978.812612	4802.772741	0.315974287	0.291945679	0.784477236	LAT2	NW_011544899.1	1137652	1152472	+	1728	protein_coding	linker for activation of T cells family%2C member 2	-
105063799	4103	4313	3273	9399	4530	7220	5364	94.40249743	103.0333213	79.82537444	191.534346	92.42156922	181.8887223	134.8204496	5030.07844	5853.183454	-0.21851375	0.522648989	0.898369028	LBH	NW_011511623.1	1214168	1239549	-	2910	protein_coding	limb bud and heart development	-
105075072	3280	5330	4798	7330	5810	7348	4281	174.1541039	293.8348833	270.0431126	344.7044504	273.5452456	427.1846362	248.3076684	5034.26627	5883.496747	-0.224832049	0.443698605	0.865285018	LOC105075072	NW_011515597.1	20819	25871	+	1261	protein_coding	GTPase IMAP family member 7-like%2C transcript variant X2	-
105072855	5540	5716	5100	6880	4620	5418	4901	297.9307769	319.1641468	290.72928	327.7004888	220.313317	319.0297716	287.9223258	5671.776109	5063.505129	0.163794973	0.42220609	0.859199933	YBX1	NW_011514983.1	1041637	1050769	-	1245	protein_coding	Y box binding protein 1	CSD
105065578	5903	3674	3797	7494	7060	6274	3794	22.60900585	14.6104674	15.4156653	25.42174853	23.97764651	26.31114847	15.87417064	5031.24885	5686.14946	-0.176497185	0.533828781	0.902959724	RNF213	NW_011512519.1	1863491	1965108	-	17481	protein_coding	ring finger protein 213	-
105072641	5766	5626	4840	5442	6564	5335	4388	120.0420916	121.6115764	106.8113169	100.3461004	121.1771286	121.6129847	99.79541064	5322.037291	5416.541596	-0.025457682	0.893776058	0.984949886	CMTM6	NW_011514982.1	3568231	3588035	-	3216	protein_coding	CKLF-like MARVEL transmembrane domain containing 6	-
105076201	5792	5625	4302	7902	3776	5376	5153	185.6372255	187.1868419	146.1570989	224.3141074	107.3153066	188.6611093	180.4187598	5725.298171	4892.635134	0.226891795	0.38973252	0.843031903	LOC105076201	NW_011516006.1	3672685	3721390	-	2089	protein_coding	tubulin alpha-1B chain%2C transcript variant X2	Tubulin
105069770	7407	6143	4883	6163	5598	2840	4817	69.13794545	59.53480217	48.31409418	50.9506043	46.33404204	29.02545744	49.11744938	6028.576925	4389.618728	0.45766588	0.071604809	0.508725995	NOTCH1	NW_011513939.1	2809970	2853384	-	7173	protein_coding	notch 1	EGF_CA
105064126	6372	5916	6971	5638	5126	3477	4237	297.3026784	286.5942644	344.7713185	232.9867229	212.0776126	177.6291973	215.956636	6146.492547	4272.876091	0.52447124	0.013318209	0.27718571	PNRC1	NW_011511684.1	1910234	1913889	-	1435	protein_coding	proline-rich nuclear receptor coactivator 1	-
105062696	1742	4240	2844	4869	3472	16285	4160	103.3984448	261.3051609	178.9404151	255.9697695	182.742155	1058.376594	269.7392973	3325.735247	8378.567952	-1.3330092	0.071417438	0.508085511	NKG7	NW_011511555.1	5539656	5541048	-	1128	protein_coding	natural killer cell granule protein 7%2C transcript variant X2	-
105082179	5729	5069	4597	6572	7553	4037	3856	89.64199052	82.3514471	76.24654435	91.07795499	104.7961489	69.16366946	65.91051871	5353.618283	5046.100161	0.085231395	0.712341478	0.956091813	MATR3	NW_011517961.1	27621931	27664706	+	4279	protein_coding	matrin 3%2C transcript variant X2	-
105077591	5859	5736	6804	4553	4852	4368	5121	94.48026635	96.03798252	116.3040687	65.02768718	69.37956498	77.12352098	90.21056892	5692.767334	4831.897252	0.236525155	0.335475732	0.815784812	PIK3R5	NW_011516271.1	1497508	1559000	-	4152	protein_coding	phosphoinositide-3-kinase%2C regulatory subunit 5	-
105068277	4416	3429	3939	6195	9237	5671	4329	50.72358786	40.89447717	47.96007721	63.0238976	94.08166906	71.3225982	54.31921952	4354.478665	6296.621272	-0.532101655	0.038350609	0.412367649	KIAA1551	NW_011513413.1	1221594	1247156	-	5829	protein_coding	KIAA1551 ortholog%2C transcript variant X2	-
105076643	6796	6543	7424	4427	4813	2188	5016	96.85349868	96.81778402	112.1535175	55.8797574	60.82343935	34.1425433	78.09163327	6265.637882	3997.060885	0.648464951	0.046362916	0.438226809	DENND5A	NW_011516265.1	29425143	29501207	+	4698	protein_coding	DENN/MADD domain containing 5A	DENN
105065422	4504	6974	5445	6119	4295	4562	5244	74.99620103	120.5699554	96.10627818	90.24110041	63.41576271	83.17307757	95.38687054	5662.359269	4783.468101	0.243413473	0.319260949	0.803451771	SEMA4D	NW_011512512.1	945832	1012001	-	4021	protein_coding	sema domain%2C immunoglobulin domain (Ig)%2C transmembrane domain (TM) and short cytoplasmic domain%2C (semaphorin) 4D	-
105073142	4373	5994	4486	6723	2633	6054	6776	532.3432401	757.6092691	578.8746452	724.8671594	284.2210861	806.940087	901.0952463	5259.927735	5386.974988	-0.034323023	0.92268215	0.989213006	LGALS1	NW_011514986.1	6999903	7003041	-	550	protein_coding	lectin%2C galactoside-binding%2C soluble%2C 1	-
novel.1039	5634	5182	7459	5350	4666	4219	4346	175.7770133	167.8645233	246.682782	147.8366343	129.0871885	144.1256807	148.1221459	5840.890761	4445.2307	0.393915752	0.090477318	0.55003995	-	NW_011516700.1	8346623	8348768	+	2146	-	-	-
105076597	4798	5226	3823	6484	4967	5479	6031	574.6764384	649.9034283	485.3783916	687.842808	527.5340264	718.5401764	789.1099352	4942.233441	5593.099581	-0.178355548	0.440360101	0.863872653	RPS13	NW_011516265.1	23130885	23133511	+	559	protein_coding	ribosomal protein S13	-
105067798	4894	5203	4415	6357	4435	5379	6073	663.3030158	732.1804142	634.2956121	763.1031828	533.0093167	798.244912	899.1586424	5087.188955	5416.880393	-0.090458273	0.699238589	0.952476213	RPS25	NW_011513285.1	1209012	1211088	+	494	protein_coding	ribosomal protein S25	-
105075611	5505	3388	3548	6796	8061	3538	5903	36.32050017	23.20887949	24.81367563	39.71283707	47.16030311	25.5587102	42.54537103	4641.903992	5750.592958	-0.308991874	0.293703864	0.786064878	WDFY4	NW_011515641.1	880694	1148425	+	10148	protein_coding	WDFY family member 4	Beach
105081524	5001	4311	3375	6904	7186	5043	4746	23.65995915	21.17636595	16.92559346	28.9295025	30.14654305	26.12358115	24.52843868	4732.409582	5621.581236	-0.248365843	0.292630062	0.784892735	HUWE1	NW_011510998.1	355620	494587	-	14152	protein_coding	HECT%2C UBA and WWE domain containing 1%2C E3 ubiquitin protein ligase%2C transcript variant X1	HECT
105070236	6377	5451	6972	3974	5112	3426	4910	178.6460721	158.551192	207.0367423	98.60250861	126.9875281	105.0874905	150.2600683	5664.958558	4492.406953	0.334517676	0.233209595	0.739013117	IFNAR2	NW_011514130.1	3485666	3503698	-	2390	protein_coding	interferon (alpha%2C beta and omega) receptor 2	-
105075001	7436	5973	7424	4232	5732	2085	3314	80.05598033	66.76720378	84.72378598	40.35367618	54.72096531	24.57802978	38.97552178	6234.894293	3616.169462	0.785745445	0.017289553	0.301755453	PLXNC1	NW_011515580.1	852554	989980	+	6219	protein_coding	plexin C1	PSI
105068057	2865	5783	4677	7299	3344	7713	4480	119.8141884	251.1036877	207.3308776	270.3522785	124.0061037	353.1779351	204.6664576	5009.486214	5366.826156	-0.099316502	0.788305347	0.971381242	CD247	NW_011513397.1	4137390	4216698	-	1601	protein_coding	CD247 molecule%2C transcript variant X1	-
105074271	5174	4268	5081	5211	6321	5891	4076	56.56739744	48.44851379	58.88463142	50.45961046	61.27999672	70.5205035	48.68094319	4840.358611	5433.81405	-0.166877827	0.426161676	0.860798154	ADCY7	NW_011515270.1	1685667	1733153	-	6124	protein_coding	adenylate cyclase 7%2C transcript variant X1	Guanylate_cyc
105077490	3990	4790	6091	4513	4314	6787	5480	104.3944873	130.1237162	168.9297976	104.5810626	100.087071	194.4326194	156.6283105	4793.548683	5675.790514	-0.243686742	0.396012281	0.845983211	ACAP1	NW_011516271.1	296745	308433	+	2559	protein_coding	ArfGAP with coiled-coil%2C ankyrin repeat and PH domains 1	PH
105074080	2247	3370	9549	6029	1096	7418	6097	116.8051967	181.8885112	526.1747197	277.5795218	50.51993885	422.2139027	346.2265138	5235.669875	5185.800156	0.013825788	0.986830033	0.998629984	LOC105074080	NW_011515227.1	1156902	1159891	-	1288	protein_coding	patr class I histocompatibility antigen%2C A-126 alpha chain-like%2C transcript variant X2	MHC_I
105066780	5056	5262	5306	5592	5829	4604	4143	96.91331192	104.7233409	107.8093948	94.93504914	99.07488908	96.62695481	86.75136928	5208.200915	4850.451205	0.102590584	0.556519144	0.909588885	PTP4A2	NW_011512866.1	1620680	1631890	+	3493	protein_coding	protein tyrosine phosphatase type IVA%2C member 2	Y_phosphatase
105065364	5688	5312	4019	7114	4642	4024	4942	135.238982	131.1344039	101.2915703	149.8094511	97.86797689	104.7579245	128.3601102	5373.036915	4582.255749	0.229790913	0.295172547	0.786471599	S1PR1	NW_011512444.1	8858708	8863174	+	2816	protein_coding	sphingosine-1-phosphate receptor 1	-
105080381	7528	4713	6154	7097	1942	2895	5366	1105.324314	718.4951278	957.8127135	922.928304	252.843916	465.420265	860.6881357	6228.73462	3539.736158	0.815434631	0.023031838	0.344887643	LOC105080381	NW_011517196.1	4471298	4472201	-	456	protein_coding	platelet factor 4-like	-
105061818	7821	6422	5714	4955	4695	1913	4057	207.8782606	177.2284193	160.9904138	116.6469785	110.6561496	55.67347968	117.7977054	6155.627307	3518.667418	0.806788236	0.008606046	0.226900527	CCR1	NW_011511178.1	6380635	6387382	-	2519	protein_coding	chemokine (C-C motif) receptor 1	7tm_1
105080483	6203	6133	7327	4779	4271	2985	3868	137.6123786	141.2683783	172.3038193	93.90220652	84.01918434	72.50812315	93.7404903	6065.731536	3713.3103	0.70791015	0.004493382	0.164614928	RAB27A	NW_011517309.1	6416817	6476834	+	3018	protein_coding	RAB27A%2C member RAS oncogene family%2C transcript variant X1	Ras
105071400	5289	5051	4661	6561	5363	3953	4678	91.26763507	90.49756071	85.25803627	100.2758414	82.06239665	74.68900132	88.18373364	5254.723352	4672.182967	0.16955274	0.341809736	0.81988605	PLEKHA2	NW_011510533.1	3745731	3796092	-	3880	protein_coding	pleckstrin homology domain containing%2C family A (phosphoinositide binding specific) member 2	PH
105077236	7242	6372	6523	3815	5088	2219	4280	222.7281179	203.473834	212.6556361	103.9187982	138.7576061	74.72405594	143.7955117	5962.313611	3823.849	0.640753291	0.048814218	0.443142501	VNN2	NW_011516269.1	22966591	22982689	-	2177	protein_coding	vanin 2%2C transcript variant X3	CN_hydrolase
105070616	5702	6099	6259	5272	4566	3124	4508	74.01518534	82.19937699	86.12149532	60.61108609	52.55604725	44.40084661	63.92379651	5761.645028	4079.64425	0.497996541	0.027091343	0.365893067	RTN3	NW_011514224.1	129855	184858	+	5158	protein_coding	reticulon 3	-
105082993	4742	4929	7992	5466	7159	2217	2985	56.53395987	61.01308004	100.9988257	57.71657224	75.68213732	28.94010868	38.87561094	5720.674493	3961.955096	0.529801477	0.128779164	0.618900794	LOC105082993	NW_011511141.1	8260147	8290315	+	5616	protein_coding	sterile alpha motif domain-containing protein 9-like	-
105070064	7795	6868	3103	8699	2799	2769	3444	115.414538	105.5822612	48.7011443	114.0766542	36.74857182	44.89045025	55.70479438	6398.896435	3053.350805	1.067537893	0.000724602	0.073973794	LOC105070064	NW_011514128.1	350697	355218	-	4522	protein_coding	macrophage-expressed gene 1 protein	-
105063578	6074	4930	3885	6418	5478	3867	4805	117.9116045	99.36763541	79.94398204	110.3480139	94.29680079	82.19445902	101.8967162	5183.164814	4720.420661	0.134950306	0.529653558	0.900623032	INPP5D	NW_011511614.1	6078029	6189440	-	3449	protein_coding	inositol polyphosphate-5-phosphatase%2C 145kDa	Exo_endo_phos
105070652	5812	7139	4708	5363	3325	3957	5118	201.3115568	256.7419044	172.8592197	164.525775	102.1240244	150.0706487	193.6548679	5669.39525	4236.987792	0.42024781	0.126876449	0.616633463	EHD1	NW_011514224.1	1031937	1050102	-	1933	protein_coding	EH-domain containing 1	-
105067915	5419	5713	5618	5157	5148	4052	4112	153.9339892	168.4984352	169.1648393	129.7464701	129.6722602	126.0292692	127.6008344	5399.950807	4441.586401	0.281797527	0.134165099	0.62658135	UBE2D3	NW_011513299.1	9244060	9271516	-	2357	protein_coding	ubiquitin-conjugating enzyme E2D 3%2C transcript variant X4	UQ_con
105063408	5437	5101	4056	6274	6104	4060	4106	70.26203053	68.44361846	55.56128765	71.81066103	69.9469944	57.44787979	57.9649337	5083.001071	4721.350014	0.106434415	0.590511703	0.923043101	EPB41	NW_011511613.1	307566	474944	-	5181	protein_coding	erythrocyte membrane protein band 4.1%2C transcript variant X12	-
105070648	4573	4989	4801	4990	5268	5263	5156	127.0981875	143.9686507	141.4434543	122.8348919	129.8306081	160.1615023	156.543882	4755.202308	5288.473166	-0.153303237	0.413724703	0.856702033	SF1	NW_011514224.1	960061	971597	-	2409	protein_coding	splicing factor 1	KH_1
105071697	5801	7466	6570	4443	2573	3511	4669	727.3384793	971.9366501	873.1966495	493.3930852	286.0662707	482.004548	639.5030316	6036.60228	3695.298126	0.708125741	0.027347509	0.367350907	S100A11	NW_011514627.1	198246	202975	+	534	protein_coding	S100 calcium binding protein A11	-
105080897	5444	5898	5885	5161	3676	3501	5382	121.0548843	136.1711932	138.7150746	101.6438498	72.48245128	85.23989752	130.7353183	5524.288297	4270.019685	0.371610607	0.149844118	0.651697248	TNIP1	NW_011517530.1	21891	63482	-	3011	protein_coding	TNFAIP3 interacting protein 1%2C transcript variant X4	-
105067475	6143	5437	6154	4281	4588	3588	4320	155.4997857	142.8975843	165.127636	95.97929462	102.9830756	99.44622954	119.4587762	5456.666401	4185.695269	0.382506281	0.111721035	0.590294649	RAF1	NW_011513243.1	23038273	23096574	-	2645	protein_coding	Raf-1 proto-oncogene%2C serine/threonine kinase%2C transcript variant X1	Pkinase_Tyr
105070342	3693	3585	3827	5282	4559	8151	5351	61.59945862	62.08733548	67.66577217	78.03313068	67.43111627	148.8658525	97.50290911	3987.036389	6192.516509	-0.635093086	0.023705556	0.347292228	PITPNM1	NW_011514130.1	13441767	13454537	-	4014	protein_coding	phosphatidylinositol transfer protein%2C membrane-associated 1	IP_trans
105071562	4283	4667	3463	6803	3900	5128	6197	574.6752383	650.1723342	492.5381718	808.4588653	464.0151779	753.3712359	908.3243176	4647.350981	5214.849093	-0.166067704	0.557203481	0.910507227	RPL23A	NW_011514557.1	4116533	4119586	-	499	protein_coding	ribosomal protein L23a	-
105083553	7641	5778	6172	4458	3702	2243	4374	92.32876051	72.49042029	79.05433965	47.71005491	39.66581567	29.67581719	57.73652206	5957.300469	3461.753066	0.783142355	0.009091698	0.234304254	GAB2	NW_011544909.1	17439544	17486793	+	5541	protein_coding	GRB2-associated binding protein 2	-
105078130	5478	6156	6037	4622	3267	4030	4725	125.6070836	146.557143	146.732485	93.86530423	66.42543515	101.1774567	118.3529131	5520.736203	4105.053329	0.427532174	0.111753437	0.590294649	MIDN	NW_011516557.1	649949	658789	+	2920	protein_coding	midnolin	-
105070645	4839	4850	6226	4888	4356	4616	4473	114.0004339	118.6339239	155.4794483	101.9917694	90.99801578	119.0702568	115.115768	5135.84626	4543.497898	0.176824633	0.435022911	0.862160562	RASGRP2	NW_011514224.1	928933	943900	-	2842	protein_coding	RAS guanyl releasing protein 2 (calcium and DAG-regulated)%2C transcript variant X4	C1_1
105072260	1704	3487	2353	4201	4776	14264	3445	53.04007577	112.694512	77.63712863	115.8164566	131.8232555	486.1412613	117.1409675	2848.791972	7773.688034	-1.448191941	0.001502013	0.111119103	CD8A	NW_011514758.1	2076387	2082543	-	2151	protein_coding	CD8a molecule	-
105074555	1243	9223	9718	3101	6410	1387	3121	17.9361036	138.1800859	148.6438215	39.63161662	82.017811	21.9139186	49.19667809	5892.083105	3493.098094	0.7542252	0.380660544	0.839343685	LOC105074555	NW_011515331.1	653143	676866	-	4640	protein_coding	EGF-like module-containing mucin-like hormone receptor-like 2	-
105075424	4044	3912	2852	11739	3091	1787	6628	134.8411334	135.4335829	100.8030704	346.6772928	91.39099838	65.24127018	241.4230777	5314.204726	3929.562534	0.435576105	0.358585915	0.828279845	FAIM3	NW_011515635.1	532493	547127	+	2008	protein_coding	Fas apoptotic inhibitory molecule 3	V-set
105069778	4265	2990	3918	7302	4933	4431	6189	226.0948347	164.5731827	220.16538	342.8439424	231.8867266	257.193485	358.4075279	4441.22844	5262.278263	-0.244603047	0.396358536	0.845983211	CD79B	NW_011513948.1	94681	98108	+	1263	protein_coding	CD79b molecule%2C immunoglobulin-associated beta%2C transcript variant X1	-
105078347	5358	4598	6863	3856	3509	4427	5404	87.77544246	78.20878871	119.1783338	55.94875025	50.9737818	79.40840045	96.70984637	5140.42541	4562.927437	0.171963806	0.577408545	0.919796165	R3HDM4	NW_011516557.1	404538	412477	-	4087	protein_coding	R3H domain containing 4	-
105075899	3898	5302	4828	4446	2814	6830	5837	325.4186374	459.5752007	427.2487898	328.74041	208.3137082	624.3209364	532.3231038	4556.910771	5381.837881	-0.239965848	0.484518001	0.886241776	MYL6	NW_011515840.1	457157	460411	-	802	protein_coding	myosin%2C light chain 6%2C alkali%2C smooth muscle and non-muscle%2C transcript variant X1	-
105082309	4944	4733	3907	6157	7009	3509	3656	106.0959544	105.4564484	88.87441709	117.0233596	133.3735132	82.44993885	85.7060705	4802.391307	4625.103638	0.054156267	0.822143997	0.975465064	BZW1	NW_011517963.1	3208915	3222400	-	3120	protein_coding	basic leucine zipper and W2 domains 1	-
105064288	6506	6776	5097	5780	3334	2206	4114	475.5471038	514.2439062	394.9181628	374.1884406	216.09178	176.5515758	328.4950309	5940.654996	3247.514676	0.871318635	0.000944418	0.087771856	CCL14	NW_011511770.1	365655	368829	-	916	protein_coding	chemokine (C-C motif) ligand 14	-
105076058	4570	5160	5841	4558	4053	4601	5002	140.5506074	164.7716547	190.4218259	124.1577673	110.5315601	154.9370804	168.0526051	4975.991884	4639.870394	0.100943796	0.679328927	0.946516547	GDI1	NW_011515961.1	94969	99486	-	2177	protein_coding	GDP dissociation inhibitor 1	-
105075683	4924	3874	6291	3859	7279	3364	4157	90.94629035	74.29213442	123.1684915	63.12839824	119.2152554	68.03142062	83.87489787	4698.67351	4831.801926	-0.040453024	0.890689981	0.984949886	GIT2	NW_011515675.1	1342413	1385267	-	3625	protein_coding	G protein-coupled receptor kinase interacting ArfGAP 2	-
105062569	3950	4402	3100	6244	3336	5864	6806	178.8149713	206.9060047	148.7583895	250.3529555	133.9140032	290.6613935	336.5764779	4279.99589	5534.476275	-0.370699057	0.253016266	0.75545934	GLTSCR2	NW_011511555.1	3139775	3148085	+	1479	protein_coding	glioma tumor suppressor candidate region gene 2	-
105082837	4143	4663	8760	3523	3584	3775	5068	333.0005016	389.14517	746.3577604	250.7989097	255.4413052	332.2259242	444.9913772	5280.74935	4229.010906	0.320421623	0.374722142	0.837780397	YPEL3	NW_011544899.1	6897208	6899733	-	833	protein_coding	yippee-like 3 (Drosophila)	-
105073482	5800	6164	3433	6275	4643	3801	3368	208.8928425	230.5018793	131.0636812	200.1669366	148.2816531	149.8925485	132.5112296	5282.274587	3936.195002	0.424363323	0.076438292	0.52325312	BPI	NW_011515153.1	109002	134719	-	1859	protein_coding	bactericidal/permeability-increasing protein	-
105064176	5459	5772	5976	4511	4896	2671	4057	104.2500179	114.4473236	120.9724915	76.29901261	82.90822598	55.85004662	84.63560182	5377.383557	3850.5273	0.481734924	0.055144498	0.468421757	MAPK14	NW_011511766.1	1665479	1726953	-	3506	protein_coding	mitogen-activated protein kinase 14%2C transcript variant X2	-
105078124	5579	5568	5594	4385	4307	3313	4518	85.75183971	88.85923825	91.14283622	59.69524363	58.70230111	55.75645179	75.86096209	5227.202457	4075.760767	0.358946115	0.126269234	0.615210847	SBNO2	NW_011516557.1	554151	581639	-	4356	protein_coding	strawberry notch homolog 2 (Drosophila)	-
105078568	4624	5043	5919	4036	4019	4384	5233	116.1268474	131.4982743	157.5709462	89.77367726	89.50060813	120.5513183	143.5656628	4865.607776	4634.800434	0.070136893	0.790531626	0.971534753	LRCH4	NW_011516575.1	115932	126300	-	2666	protein_coding	leucine-rich repeats and calponin homology (CH) domain containing 4	CH
105078666	4900	4563	3962	5412	6227	3989	4193	42.34844615	40.9456852	36.29684387	41.42688077	47.72142844	37.74783465	39.58688206	4599.449911	4762.945675	-0.050472803	0.788598746	0.971381242	CNOT1	NW_011516690.1	2931908	3026640	+	7747	protein_coding	CCR4-NOT transcription complex%2C subunit 1%2C transcript variant X3	Not1
105071236	5248	5287	5136	5481	4232	3566	4199	109.0544134	114.0709359	113.1325111	100.8770256	77.98090087	81.13670493	95.31918696	5193.250857	4030.347411	0.365773203	0.043638667	0.432201177	FLI1	NW_011514270.1	640770	750044	+	3222	protein_coding	Fli-1 proto-oncogene%2C ETS transcription factor%2C transcript variant X1	Ets
105081090	4857	4447	4359	5121	4759	4551	5055	110.8365374	105.3654558	105.4422604	103.5029359	96.29943086	113.7125215	126.0146511	4599.363349	4846.975297	-0.075556208	0.682856893	0.947655981	PLEKHB2	NW_011517548.1	97106	126250	-	2934	protein_coding	pleckstrin homology domain containing%2C family B (evectins) member 2%2C transcript variant X4	PH
105071130	5346	4061	4162	5143	6089	3980	4292	22.38771505	17.65753518	18.47548655	19.07569576	22.61100987	18.24948008	19.63475852	4574.400579	4755.020999	-0.055939518	0.77283781	0.969831885	UBR4	NW_011514262.1	3820900	3942944	+	15988	protein_coding	ubiquitin protein ligase E3 component n-recognin 4	zf-UBR1
105065073	3942	5779	4129	5287	3628	4611	5635	183.0317008	278.5984299	203.2205257	217.4212821	149.3723258	234.4182533	285.8173911	4691.006393	4747.040199	-0.017027861	0.950060996	0.994704521	CAPNS1	NW_011512127.1	6243342	6251141	+	1442	protein_coding	calpain%2C small subunit 1	-
105067323	3978	4281	2951	5737	4850	6412	4772	59.61102234	66.60752459	46.87529276	76.14294811	64.44610867	105.2063402	78.11730668	4106.044085	5442.500673	-0.406387231	0.113709434	0.593492204	FAM53B	NW_011510360.1	6801790	6910621	+	4468	protein_coding	family with sequence similarity 53%2C member B%2C transcript variant X1	-
105079951	4833	3556	4396	4259	3796	7561	4545	155.4961608	118.790279	149.9248254	121.3650285	108.2984519	266.3598254	159.7429859	4186.256834	5467.346403	-0.38510206	0.205049801	0.717770844	LOC105079951	NW_011517098.1	12478099	12486629	+	2081	protein_coding	tumor necrosis factor alpha-induced protein 2-like	-
105083520	4393	3974	7845	5170	3388	3814	4304	125.4276577	117.8083969	237.4313429	130.7391625	85.77657076	119.2338055	134.2423068	5286.536551	3911.138298	0.434777778	0.148733858	0.649918443	CTSC	NW_011544909.1	9559281	9593222	+	2345	protein_coding	cathepsin C%2C transcript variant X1	Peptidase_C1
105074056	3981	4993	4809	4587	4203	5401	4900	230.1752237	299.7396784	294.7366655	234.8973856	215.4859485	341.9221074	309.4906345	4524.055085	4935.304363	-0.125455042	0.596259041	0.924543477	CLIC1	NW_011515227.1	357933	363242	+	1158	protein_coding	chloride intracellular channel 1	-
105066766	2429	4383	2646	5159	3922	9505	4819	76.78502231	143.8589033	88.66492114	144.4433574	109.9384877	328.9938118	166.4144221	3543.586199	6303.288501	-0.83080307	0.026278913	0.361760804	LCK	NW_011512866.1	1380529	1398879	-	2118	protein_coding	LCK proto-oncogene%2C Src family tyrosine kinase	Pkinase_Tyr
105071234	3924	4546	2670	7992	4745	4771	4173	118.0263005	141.9696468	85.1283174	212.9062044	126.5549632	157.1251916	137.1144467	4580.167604	4605.028838	-0.007697285	0.979738616	0.997604247	ETS1	NW_011514270.1	443360	504525	-	2226	protein_coding	v-ets avian erythroblastosis virus E26 oncogene homolog 1	Ets
105072172	4499	5129	3374	6074	4617	4281	4695	44.40226349	52.5579104	35.29776335	53.09418402	40.40565584	46.26163229	50.61855556	4636.40855	4578.767916	0.018157288	0.935168258	0.991403249	SNRNP200	NW_011514758.1	4981593	5007343	-	6784	protein_coding	small nuclear ribonucleoprotein 200kDa (U5)	Sec63
105072812	5381	4566	3726	6017	4756	4261	3957	79.93746833	70.42706332	58.6736682	79.16814259	62.65019296	69.3083468	64.21529514	4789.491315	4346.760129	0.140015089	0.479528372	0.882699926	THRAP3	NW_011514983.1	5978433	6043157	-	4507	protein_coding	thyroid hormone receptor associated protein 3%2C transcript variant X2	-
105071112	5199	5979	6613	3830	3720	2995	4281	170.6336205	203.7462463	230.0680457	111.3336914	108.2632094	107.6287318	153.4882205	5384.04893	3704.595282	0.539357043	0.058091991	0.480081101	TNFRSF1A	NW_011514262.1	17127025	17138858	+	2040	protein_coding	tumor necrosis factor receptor superfamily%2C member 1A	-
105079445	4206	5699	4565	4855	2491	4559	6231	455.6755737	641.0640343	524.2521918	465.8635819	239.3058843	540.8074688	737.4443743	4755.313207	4610.741033	0.044642108	0.895388973	0.984949886	LOC105079445	NW_011516738.1	290233	295903	+	618	protein_coding	cytochrome b-245 light chain	-
105068137	4288	5303	3865	5483	3974	4787	4849	261.9504678	336.3584197	250.2804298	296.6645779	215.2709531	320.1949197	323.5948645	4628.184141	4628.832433	-7.43E-05	0.999743935	0.999951778	SSR2	NW_011513412.1	915736	922215	+	1096	protein_coding	signal sequence receptor%2C beta (translocon-associated protein beta)	-
105062138	4859	5352	5415	4582	3424	4380	4535	134.3776573	153.6782993	158.7419166	112.2324123	83.96670125	132.6297298	137.0069167	4990.320331	4208.702153	0.245840324	0.322164273	0.80450027	OS9	NW_011511551.1	758683	786933	+	2421	protein_coding	osteosarcoma amplified 9%2C endoplasmic reticulum lectin%2C transcript variant X1	-
105073508	7182	5644	4306	7071	1295	2011	5022	358.8521547	292.8015943	228.0642301	312.9205186	57.37637352	110.0192895	274.1144315	5892.667286	2908.589759	1.018750186	0.014767887	0.28120252	MYL9	NW_011515153.1	1400934	1407976	-	1340	protein_coding	myosin%2C light chain 9%2C regulatory	-
105080638	5430	4224	5205	4248	5639	3333	4285	56.45324594	45.59626537	57.36180576	39.11619866	51.9857546	37.9411954	48.66592132	4714.166025	4387.971463	0.103330527	0.653720034	0.938673082	MLXIP	NW_011517499.1	6436366	6488671	+	6440	protein_coding	MLX interacting protein	-
105071551	4708	4843	4787	4721	3782	4702	4717	41.70657461	44.54498447	44.95153101	37.04120575	29.70863938	45.60760859	45.64770833	4688.625384	4494.691669	0.06104306	0.787273285	0.971288262	MYO18A	NW_011514557.1	3772307	3861896	+	7558	protein_coding	myosin XVIIIA	-
105062171	5795	5987	4718	4662	4390	2583	4117	131.3907976	140.9409004	113.3920058	93.61960936	88.26107208	64.12428311	101.971172	5219.253828	3692.694406	0.49910684	0.042353399	0.428140752	SLC2A3	NW_011511552.1	273968	331800	+	2953	protein_coding	solute carrier family 2 (facilitated glucose transporter)%2C member 3%2C transcript variant X1	Sugar_tr
105070909	4010	5475	4590	5042	4243	4933	3873	114.8351446	162.791171	139.3336862	127.8840368	107.744882	154.6778662	121.1610368	4696.939956	4409.017086	0.091320169	0.68432174	0.947655981	CAPZB	NW_011514262.1	3630485	3760459	+	2338	protein_coding	capping protein (actin filament) muscle Z-line%2C beta%2C transcript variant X2	-
105073956	4131	5304	3911	5123	4092	4898	4676	91.52414717	122.011365	91.85045331	100.5281981	80.39134414	118.8189977	113.1722716	4523.003914	4641.072457	-0.037069387	0.870443861	0.984296594	SEC61A1	NW_011510722.1	1228162	1242133	-	3022	protein_coding	Sec61 alpha 1 subunit (S. cerevisiae)	-
105076433	6267	4041	3020	5871	6384	2883	3661	82.94113442	55.52843089	42.36724377	68.81853186	74.91975078	41.77741138	52.9291647	4656.974276	4218.858622	0.142471207	0.628916322	0.930483489	PTPRJ	NW_011516265.1	727359	781512	-	5059	protein_coding	protein tyrosine phosphatase%2C receptor type%2C J	-
105066227	7087	4578	6142	3922	4973	1883	3525	43.42466187	29.1250095	39.89301103	21.28455862	27.02001845	12.63312928	23.59490152	5387.895028	3397.700648	0.665032915	0.04218405	0.427300286	FRY	NW_011512597.1	12291917	12566254	-	10927	protein_coding	furry homolog (Drosophila)%2C transcript variant X6	-
105071023	4348	5534	3602	5032	3188	5359	4989	62.41743957	82.48440452	54.81168016	63.97938971	40.58148135	84.23387481	78.2374979	4534.77036	4655.911051	-0.037914021	0.89535491	0.984949886	KCNAB2	NW_011514262.1	13141883	13227109	-	4664	protein_coding	potassium voltage-gated channel%2C shaker-related subfamily%2C beta member 2%2C transcript variant X5	-
105072333	4455	4031	4503	4558	6367	4141	3994	155.8406427	146.4070854	166.973658	141.2181084	197.4972449	158.6079167	152.6251549	4308.071034	4787.034829	-0.152233845	0.431398222	0.861893334	EIF4A2	NW_011514844.1	1950338	1956580	+	1914	protein_coding	eukaryotic translation initiation factor 4A2%2C transcript variant X2	DEAD
105073515	3963	3939	5430	3773	6567	4431	3924	89.61085493	92.47807985	130.1515577	75.56251427	131.6730011	109.7046172	96.92829693	4233.970985	4924.759578	-0.218182086	0.377252401	0.838660779	RBM39	NW_011515153.1	1989998	2018228	+	2961	protein_coding	RNA binding motif protein 39%2C transcript variant X3	RRM_1
105072132	5374	5131	4435	5304	3640	3447	4680	97.61516372	96.76937011	85.39378061	85.33087263	58.6292283	68.55632299	92.86466854	4962.224287	3987.623735	0.315567284	0.155736098	0.661349843	PSD4	NW_011514758.1	2802857	2822575	-	3686	protein_coding	pleckstrin and Sec7 domain containing 4	Sec7
105074070	4585	4685	4179	4790	4266	4872	4619	69.70549017	73.95261157	67.34618654	64.4979937	57.50977466	81.10012676	76.71152963	4473.740703	4661.992844	-0.059361528	0.769253548	0.968485673	BAG6	NW_011515227.1	426867	438415	+	4404	protein_coding	BCL2-associated athanogene 6%2C transcript variant X3	ubiquitin
105074340	3863	3273	4794	4211	5394	6420	4032	93.17088101	81.96298639	122.5650131	89.95468395	115.3611576	169.5419328	106.2333929	3967.90752	5338.076868	-0.427931441	0.087772165	0.546347968	LAIR1	NW_011515311.1	1032789	1042064	+	2776	protein_coding	leukocyte-associated immunoglobulin-like receptor 1%2C transcript variant X3	-
105073977	3763	4981	3766	5766	4243	5058	4397	135.0198231	185.5650285	143.2374644	183.2403029	134.9986786	198.7141298	172.3474321	4452.011205	4642.489089	-0.060315498	0.794406417	0.971637167	ATP5A1	NW_011515224.1	12826111	12834434	+	1866	protein_coding	ATP synthase%2C H+ transporting%2C mitochondrial F1 complex%2C alpha subunit 1%2C cardiac muscle	ATP-synt_ab
105063276	4719	4376	4372	5225	6040	3742	3434	60.70216757	58.44506014	59.61387705	59.52831139	68.89446467	52.70412566	48.25469197	4573.237807	4346.420219	0.07324157	0.714746954	0.956781971	TOP2B	NW_011511610.1	5006587	5051778	+	5205	protein_coding	topoisomerase (DNA) II beta 180kDa	DNA_gyraseB
105068059	5193	5087	5388	5330	3372	3136	4379	150.6459546	153.2206017	165.6836794	136.9460174	86.74009362	99.60974154	138.7711321	5161.3371	3689.077828	0.484581759	0.031647256	0.380601981	RCSD1	NW_011513397.1	4275858	4341551	+	2308	protein_coding	RCSD domain containing 1	-
105070031	5435	4892	3953	5527	3906	3165	4943	71.80222428	67.10286647	55.3577151	64.67119125	45.75765482	45.78241227	71.33686094	4838.647448	4058.197795	0.253856862	0.283293061	0.778807138	KIF21B	NW_011514126.1	1297558	1325210	+	5068	protein_coding	kinesin family member 21B	Kinesin
105072984	7420	4154	2891	5487	6488	2372	3003	116.9484184	67.97875627	48.30048945	76.59641695	90.67643938	40.9347121	51.70479432	4852.862391	3828.439485	0.341973794	0.327192917	0.808871107	ITGA4	NW_011514985.1	3341601	3414244	+	4248	protein_coding	integrin%2C alpha 4 (antigen CD49D%2C alpha 4 subunit of VLA-4 receptor)	FG-GAP
105069654	4873	4917	4397	5119	5362	3331	3815	209.4131328	219.3936156	200.2981603	194.8389043	204.3278106	156.7359942	179.0964922	4733.292558	4137.396544	0.19399083	0.30015134	0.791369852	LOC105069654	NW_011513933.1	7558112	7598386	-	1558	protein_coding	eukaryotic translation initiation factor 3 subunit E	-
105083632	7118	3956	2995	6825	4329	1784	4683	350.1666765	202.0642057	156.1804427	297.3736839	188.8415627	96.09444626	251.6668558	5047.32862	3590.443913	0.491375034	0.17433069	0.68416399	KCTD12	NW_011544910.1	2259605	2260965	+	1361	protein_coding	potassium channel tetramerization domain containing 12	-
105071699	3503	4839	4329	4805	3853	5649	4700	160.2042438	229.7765878	209.862314	194.6302398	156.25217	282.8733682	234.8100992	4288.631468	4850.611965	-0.177553427	0.489073492	0.888203057	S100A10	NW_011514627.1	225670	230017	+	1464	protein_coding	S100 calcium binding protein A10	-
105066341	4721	4370	3957	4733	5560	4099	4236	47.63241256	45.77899877	42.32019119	42.29491237	49.7435229	45.28278244	46.68846169	4356.014989	4623.368601	-0.085995555	0.615250443	0.928027223	EIF4EBP2	NW_011512613.1	895978	917887	-	6636	protein_coding	eukaryotic translation initiation factor 4E binding protein 2	-
105068200	4698	3303	4338	3774	6498	5032	3936	56.09929611	40.95144662	54.90943053	39.91437582	68.80456857	65.79178055	51.34338815	3966.85409	5125.542085	-0.369803943	0.106603288	0.582060433	DENND4B	NW_011513412.1	2292818	2306822	+	5607	protein_coding	DENN/MADD domain containing 4B	DENN
105079941	3980	3841	4187	4766	5247	5230	4311	42.19730092	42.28264848	47.05627596	44.75470363	49.32940015	60.71414698	49.93035556	4104.890904	4966.603949	-0.274863826	0.133884411	0.62658135	LOC105079941	NW_011517098.1	11678418	11699624	+	6315	protein_coding	cytoplasmic dynein 1 heavy chain 1-like	-
105068466	3576	5489	4643	5272	3613	4112	4804	374.6895732	597.1502288	515.6865134	489.2519281	335.6875454	471.7520668	549.8726657	4657.545528	4264.004659	0.127455451	0.615190662	0.928027223	PPDPF	NW_011513418.1	540856	541877	-	639	protein_coding	pancreatic progenitor cell differentiation and proliferation factor	-
105080562	5280	6214	6521	4066	2824	3068	3475	96.03798974	117.3536662	125.7292517	65.50275391	45.54775753	61.1013916	69.04766272	5491.808582	3179.557865	0.788500407	0.004360082	0.162559739	LOC105080562	NW_011517499.1	3286682	3325684	-	3681	protein_coding	paxillin%2C transcript variant X1	-
105063460	4933	5524	4445	4986	3206	3785	4499	98.32774229	114.323338	93.91818899	88.02383234	56.66588022	82.60711285	97.96388054	4887.173874	3917.682446	0.319123653	0.186028689	0.697666231	RPS6KA1	NW_011511613.1	2058219	2092371	-	3359	protein_coding	ribosomal protein S6 kinase%2C 90kDa%2C polypeptide 1%2C transcript variant X3	Pkinase
105081092	4674	3669	3550	4830	5501	5195	3926	62.45098047	50.89961992	50.27960977	57.15848779	65.17564943	76.00159608	57.30412471	4079.430506	4889.688431	-0.261332354	0.193039439	0.706202793	FAM168B	NW_011517548.1	147118	179615	+	5011	protein_coding	family with sequence similarity 168%2C member B%2C transcript variant X2	-
105073846	4608	5149	3379	5755	4168	3573	4712	29.43078462	34.14511159	22.8765513	32.55500337	23.60533942	24.98670527	32.87605412	4600.002171	4198.655111	0.131808613	0.569246105	0.917382636	PLEC	NW_011515163.1	567612	600904	-	10483	protein_coding	plectin	-
105075358	5150	5181	4756	6489	3442	3023	3298	62.86451263	65.66412943	61.53938647	70.1550833	37.25652623	40.40388059	43.97785167	5262.847624	3280.075651	0.682239482	0.000112412	0.02833171	VCL	NW_011515632.1	8899385	8990800	-	5485	protein_coding	vinculin%2C transcript variant X2	-
105070290	3905	4523	3849	5132	4049	5543	4337	89.72354959	107.9016959	93.7446111	104.4371719	82.4947583	139.4494786	108.8578783	4252.764631	4739.088948	-0.156079565	0.502157089	0.890938471	SF3B2	NW_011514130.1	12362520	12375296	+	2914	protein_coding	splicing factor 3b%2C subunit 2%2C 145kDa%2C transcript variant X2	-
105066983	4169	4944	4186	5006	3758	4084	5184	62.52917014	76.9919832	66.55228731	66.50046189	49.98051364	67.06919769	84.93775886	4486.490538	4432.876689	0.017458965	0.940437132	0.992184373	DCTN1	NW_011513012.1	469324	487736	-	4464	protein_coding	dynactin 1%2C transcript variant X3	-
105083447	5240	4060	4019	5059	6217	3382	3331	92.76512161	74.62695809	75.41963561	79.32337012	97.59497743	65.55618052	64.41886948	4492.187255	4231.298082	0.086171556	0.705866416	0.954849724	ELF1	NW_011544908.1	1657738	1722303	+	3782	protein_coding	E74-like factor 1 (ets domain transcription factor)%2C transcript variant X1	Ets
105061640	4793	4002	4443	3703	2739	7021	4592	496.7637156	430.6612501	488.1257779	339.9219398	251.7257476	796.7609096	519.9114143	4181.430589	4981.106786	-0.252392666	0.46376678	0.877060138	LOC105061640	NW_011511150.1	12922	16823	-	646	protein_coding	putative HLA class I histocompatibility antigen%2C alpha chain H	C1-set
105065794	5506	5149	5137	3486	3711	4417	3857	95.628376	92.8516744	94.57429911	53.62422181	57.15242956	83.99715575	73.17879388	4785.619399	4062.011016	0.23652677	0.377364493	0.838660779	RHBDF2	NW_011512519.1	4445861	4462115	+	3855	protein_coding	rhomboid 5 homolog 2 (Drosophila)	-
105082649	5219	5308	6426	4473	3648	2197	3976	180.865249	190.9919323	236.059535	137.2934374	112.102638	83.36514282	150.521745	5308.651107	3286.299255	0.691841777	0.011653364	0.263571465	DUSP1	NW_011544898.1	11711848	11714841	-	1932	protein_coding	dual specificity phosphatase 1	DSPc
105066231	4553	7034	6311	3302	3568	2275	4145	270.4884281	433.8800468	397.4314326	173.7445359	187.961566	147.9854606	269.0051594	5300.511845	3351.830135	0.661144245	0.050127869	0.447709036	ALOX5AP	NW_011512597.1	13375672	13435962	-	1127	protein_coding	arachidonate 5-lipoxygenase-activating protein%2C transcript variant X2	-
105072094	4864	3960	3994	5242	5519	3887	3680	81.82489374	69.16770155	71.22179854	78.10376093	82.32759848	71.59670441	67.62771867	4407.202006	4335.067099	0.023747263	0.897960925	0.984949886	TGOLN2	NW_011514758.1	1165410	1172199	+	3980	protein_coding	trans-golgi network protein 2	-
105066874	4618	3290	3319	4879	4908	5656	4455	120.920005	89.44506836	92.12223638	113.1509208	113.9572476	162.1586934	127.4315516	3918.722526	5072.971424	-0.372326401	0.096487029	0.563093453	RASA3	NW_011512878.1	175185	225158	+	2557	protein_coding	RAS p21 protein activator 3	-
105065693	3907	4385	3987	5216	2841	5118	5628	708.9114662	826.1034995	766.8454015	838.2416172	457.1018644	1016.799863	1115.546591	4272.365679	4697.541748	-0.136731042	0.64900285	0.937419373	RPL38	NW_011512519.1	6075979	6080217	-	369	protein_coding	ribosomal protein L38%2C transcript variant X1	-
105078942	5103	3982	3510	4963	6064	3438	3938	46.04029445	37.30182278	33.56855392	39.65882528	48.5137545	33.96291862	38.81264777	4284.181727	4425.089212	-0.046775061	0.830826505	0.976979587	PLCG2	NW_011510931.1	5544451	5691977	+	7421	protein_coding	phospholipase C%2C gamma 2 (phosphatidylinositol-specific)%2C transcript variant X1	PI-PLC-X
105075203	6538	3936	2617	5995	6324	2085	3444	49.44021542	30.90343837	20.97742384	40.15204526	42.4053321	17.26347043	28.45008812	4618.61494	3835.70831	0.267889183	0.448865955	0.868609618	AKAP13	NW_011515601.1	8546990	8758954	+	8854	protein_coding	A kinase (PRKA) anchor protein 13	-
105070835	4168	3674	3406	4928	5135	4986	4632	50.14613868	45.89498304	43.43776016	52.51260137	54.7826964	65.68234796	60.87842004	3939.53924	4961.398507	-0.332595373	0.071817873	0.50936399	SBF1	NW_011514259.1	1130372	1149205	-	5565	protein_coding	SET binding factor 1	DENN
105065429	5506	6084	6707	3211	2685	2314	4421	148.2297505	170.0609695	191.3993547	76.56363121	64.09684158	68.21017017	130.018371	5376.005253	3207.400076	0.745156961	0.034155789	0.394023729	NFIL3	NW_011512512.1	2276546	2282805	-	2487	protein_coding	nuclear factor%2C interleukin 3 regulated	Vert_IL3-reg_TF
105079719	5733	5801	6309	3616	3817	2061	3521	121.7398961	127.8998765	142.0118237	68.0083837	71.87308961	47.91986487	81.67742642	5343.907877	3123.001645	0.774871324	0.009714242	0.239553536	TMEM154	NW_011516836.1	2372829	2415383	-	3153	protein_coding	transmembrane protein 154	-
105074012	6354	4890	6253	3517	3902	2358	3514	157.6813106	125.9964022	164.48808	77.30158973	85.86446036	64.07128277	95.26202356	5227.403287	3252.336629	0.684536476	0.01960762	0.321461209	PSTPIP2	NW_011515224.1	12883844	12919628	+	2698	protein_coding	proline-serine-threonine phosphatase interacting protein 2	-
105083237	5684	4425	5642	3831	5179	2659	3265	141.106844	114.0574241	148.47047	84.23434592	114.0074127	72.27680637	88.54463049	4851.572689	3644.016217	0.412754491	0.124361065	0.612963589	FBXL5	NW_011544905.1	6182967	6215955	-	2697	protein_coding	F-box and leucine-rich repeat protein 5	-
105070718	4113	4511	5298	3939	3408	4928	4411	92.5649765	105.408853	126.3900635	78.51579151	68.01124752	121.4353958	108.4451362	4419.37278	4356.949474	0.020584882	0.93918646	0.992157103	SIPA1	NW_011514224.1	1658525	1668126	+	2975	protein_coding	signal-induced proliferation-associated 1	-
105063402	4879	4422	4994	4739	4562	3733	3254	127.2564797	119.7523652	138.0735902	109.4759802	105.510951	106.6089547	92.7153561	4681.033648	3847.052436	0.282989259	0.128127291	0.618187155	PIP4K2A	NW_011509973.1	2571416	2632943	-	2567	protein_coding	phosphatidylinositol-5-phosphate 4-kinase%2C type II%2C alpha	PIP5K
105076349	4602	3731	3167	5556	6762	2818	3875	17.91610609	15.08129152	13.06947273	19.15765266	23.34346638	12.01225679	16.47986892	4136.063087	4382.713111	-0.083647194	0.758220257	0.966187091	KMT2D	NW_011516006.1	3588185	3624062	-	17198	protein_coding	lysine (K)-specific methyltransferase 2D	-
novel.622	2835	1396	6139	2654	9593	3640	4245	26.15957867	13.37455603	60.04658422	21.69010462	78.49198199	36.77610014	42.78981524	3244.530784	5638.330239	-0.797359745	0.071329325	0.508085511	-	NW_011514224.1	1529142	1536397	+	7256	-	-	-
105082775	4487	4820	3096	5000	3999	4773	4287	176.7185356	197.1012358	129.2528056	174.4130936	139.6595402	205.8278211	184.4440088	4246.658454	4428.99903	-0.060530782	0.797824433	0.97205723	FUS	NW_011544899.1	6037973	6047944	-	1700	protein_coding	FUS RNA binding protein%2C transcript variant X2	zf-RanBP
105080106	4513	5492	5021	3896	2879	3647	5010	177.7425342	224.5809102	209.6183258	135.9026825	100.5450903	157.2709121	215.5503812	4687.685815	3956.246737	0.244818187	0.408977226	0.853676732	RNASET2	NW_011510932.1	293626	312906	+	1700	protein_coding	ribonuclease T2	-
105070693	4133	5813	5331	4355	4008	3947	2835	80.13897488	117.0293991	109.5721169	74.79104191	68.912699	83.79770252	60.05047895	4857.639862	3611.814124	0.427485807	0.082213445	0.532685806	FYB	NW_011510457.1	2095475	2236803	-	3453	protein_coding	FYN binding protein%2C transcript variant X4	SH3_2
105079218	5478	5235	3661	5880	4413	2121	3608	33.09028187	32.83306295	23.44181099	31.45855799	23.63771736	14.02832165	23.8083886	4937.953499	3349.87071	0.55974307	0.029696867	0.376143458	NOTCH2	NW_011510931.1	8384505	8538120	+	11084	protein_coding	notch 2	EGF
105082238	6147	5902	5026	4471	3376	2553	2898	166.8280292	166.3111192	144.5910072	107.4715525	81.24589245	75.86530864	85.91900172	5323.203054	2947.58565	0.852700434	0.000131005	0.029969996	LMNB1	NW_011517961.1	18128502	18177357	+	2467	protein_coding	lamin B1	Filament
105083533	5987	4378	4500	3608	5333	3700	2824	97.76881631	74.23062734	77.89625974	52.18439761	77.22463282	66.15755264	50.3779889	4566.718825	3905.578831	0.225489227	0.398072498	0.847314349	PICALM	NW_011544909.1	11173903	11268193	+	4100	protein_coding	phosphatidylinositol binding clathrin assembly protein%2C transcript variant X10	-
105064793	4248	4327	4166	4296	4376	4482	4422	90.20601407	95.40126971	93.77417304	80.7975709	82.39891018	104.2100118	102.5781254	4187.363762	4482.701729	-0.098266888	0.60633554	0.926254554	LOC105064793	NW_011512008.1	736232	796824	+	3153	protein_coding	coronin-7	WD40
105070346	3640	5594	4329	4256	3646	3833	5000	342.7731051	546.9455481	432.1215579	354.9686681	304.4494464	395.2126001	514.3519544	4395.937042	4243.559841	0.050950302	0.847556615	0.980257204	LOC105070346	NW_011514130.1	13501497	13503994	+	711	protein_coding	glutathione S-transferase P	GST_C
105079975	4326	5075	5451	3762	2949	3785	4941	161.6305555	196.8744109	215.8868178	124.4912387	97.70232358	154.8422389	201.6679294	4617.860341	4001.604052	0.206709872	0.486300044	0.887388113	AKT1	NW_011517098.1	13704280	13724847	-	1792	protein_coding	v-akt murine thymoma viral oncogene homolog 1	-
105065603	3552	2827	5020	3830	4556	6016	4448	63.43551536	52.42055304	95.03339071	60.58168325	72.15001074	117.6397115	86.77793852	3752.644368	5097.460529	-0.441845782	0.109866182	0.58761055	TMC8	NW_011512519.1	3377315	3388850	-	3749	protein_coding	transmembrane channel-like 8%2C transcript variant X3	-
105070182	1900	3827	2357	3269	3986	10433	4452	40.99649999	85.73692772	53.909556	62.47282534	76.26471364	246.4841489	104.9381421	2781.591011	6524.464382	-1.229898405	0.001529677	0.112100762	CD6	NW_011514128.1	1405933	1444540	+	3103	protein_coding	CD6 molecule	SRCR
105063094	4422	3813	4037	4027	5136	4340	4432	132.8857793	118.9714759	128.5971995	107.1826389	136.8604469	142.8025974	145.4938231	4005.993301	4656.948333	-0.217252013	0.226389521	0.734345551	IRF5	NW_011511605.1	9965748	9976027	-	2228	protein_coding	interferon regulatory factor 5	-
105083938	4925	4558	3269	4932	5527	3649	3276	157.7738068	151.6070039	111.008589	139.9377169	157.004212	127.9938613	114.6456544	4318.03566	4106.353393	0.07242971	0.742606355	0.963532893	LBR	NW_011511147.1	6839536	6860176	+	2090	protein_coding	lamin B receptor	-
105062009	3990	3137	4564	3951	6629	4373	3434	132.7760899	108.387144	160.9924863	116.4493465	195.6087004	159.3356897	124.8338329	3847.361812	4745.757499	-0.302901961	0.211704246	0.725284854	HNRNPH1	NW_011511506.1	852075	859281	+	2012	protein_coding	heterogeneous nuclear ribonucleoprotein H1 (H)	RRM_1
105078113	3706	3971	4105	4470	4502	5507	3800	92.96763797	103.4290519	109.1572374	99.31548133	100.1440248	151.2613828	104.1345905	3984.389943	4665.2409	-0.227526964	0.301036493	0.791833438	PTBP1	NW_011516557.1	342868	353555	+	2669	protein_coding	polypyrimidine tract binding protein 1	RRM_1
105069536	4478	4273	6010	3482	3641	4006	4158	166.7513496	165.209279	237.2317064	114.8410307	120.2261989	163.3363405	169.1432957	4534.87449	4001.684218	0.180459843	0.513987477	0.895193545	USF1	NW_011513761.1	2123798	2129389	-	1798	protein_coding	upstream transcription factor 1	HLH
105069992	2710	3756	3334	4086	3464	8605	4008	58.37988518	84.01093222	76.13292814	77.96063262	66.17058868	202.9698021	94.32063012	3397.669436	5553.616504	-0.708802491	0.042412298	0.428292586	PTPN7	NW_011514126.1	510880	520291	+	3108	protein_coding	protein tyrosine phosphatase%2C non-receptor type 7	-
105065688	4497	4521	6968	3787	3826	2790	3550	186.4340855	194.6046488	306.212957	139.0531338	140.650268	126.646514	160.7740001	4920.521271	3398.796384	0.533721835	0.059004009	0.481537632	CD300A	NW_011512519.1	5891707	5905722	-	1615	protein_coding	CD300a molecule%2C transcript variant X1	V-set
105081629	4176	3598	3577	4056	6278	5126	3041	42.68685371	38.18660856	38.75837749	36.72101261	56.90469979	57.37185149	33.95745321	3776.116692	4773.381832	-0.338184725	0.157565662	0.663333655	PARP14	NW_011517767.1	12462369	12503675	+	6550	protein_coding	poly (ADP-ribose) polymerase family%2C member 14%2C transcript variant X2	A1pp
105078551	3720	5337	5189	4178	2654	4200	4558	96.23955887	143.3587354	142.3008017	95.73310964	60.88422351	118.9724985	128.8160683	4557.809535	3927.350433	0.214874971	0.479399655	0.882698474	TSC22D4	NW_011516575.1	27396	38141	-	2588	protein_coding	TSC22 domain family%2C member 4%2C transcript variant X1	-
105081341	3604	4063	3384	4573	5135	5833	3190	123.7442782	144.8449777	123.1639734	139.0671622	156.3413874	219.2900511	119.6509256	3816.633935	4748.150871	-0.31502995	0.200580486	0.713920034	RAP1B	NW_011517687.1	4690184	4699848	-	1950	protein_coding	RAP1B%2C member of RAS oncogene family	Ras
105071544	7677	4483	2692	5527	5178	1440	2781	112.4735224	68.19362376	41.80678814	71.71851144	67.26884503	23.09978064	44.50868666	4957.309281	3030.34544	0.709956837	0.065198497	0.496469923	SSH2	NW_011514557.1	3345710	3467814	+	4570	protein_coding	slingshot protein phosphatase 2%2C transcript variant X2	DSPc
105077521	3524	3414	3775	5200	4422	5533	3772	33.78849232	33.98699011	38.36744348	44.15900752	37.59627532	58.08716647	39.50841734	3869.946021	4641.192879	-0.262058588	0.264477473	0.764070406	CHD3	NW_011516271.1	701270	722311	+	6983	protein_coding	chromodomain helicase DNA binding protein 3	SNF2_N
105069321	3357	5127	3029	7946	2930	3174	4062	258.944429	410.6150116	247.6666309	542.8587445	200.4084459	268.0703374	342.2789449	4673.003517	3459.775007	0.433818851	0.178709222	0.690169042	LOC105069321	NW_011513709.1	19908	44124	+	868	V_segment	PF07654:Immunoglobulin C1-set domain|PF07686:Immunoglobulin V-set domain	C1-set
105062247	5985	5868	5231	3387	3619	2064	3462	239.9510415	244.267037	222.3085658	120.2698385	128.6590194	90.60554677	151.6249194	5091.120658	3045.075237	0.741429171	0.013066614	0.275366558	PLBD1	NW_011511552.1	3784622	3819712	-	1670	protein_coding	phospholipase B domain containing 1	-
105080773	4083	4450	3706	5513	4912	3481	3445	53.86644185	60.95582236	51.82714869	64.41840215	57.46328328	50.28396789	49.64930464	4323.881692	3927.066957	0.13884167	0.460593518	0.875305913	EIF3A	NW_011517503.1	8710534	8743021	-	5075	protein_coding	eukaryotic translation initiation factor 3%2C subunit A	-
105073084	5375	4256	3900	5335	5261	2560	2871	49.65867907	40.82578916	38.19392525	43.65501732	43.10008886	25.89663095	28.97576574	4604.961918	3490.594678	0.399544086	0.097093418	0.564637908	EP300	NW_011514986.1	4539693	4604222	-	7247	protein_coding	E1A binding protein p300	KIX
105063536	3554	5142	4065	4259	3324	4880	4318	93.60883343	140.6202146	113.4940128	99.35508432	77.63429151	140.7362061	124.2416134	4190.417404	4281.690702	-0.03099525	0.907477576	0.985993859	RNPEPL1	NW_011511614.1	897694	906645	-	2542	protein_coding	arginyl aminopeptidase (aminopeptidase B)-like 1	-
105065851	4438	4521	3084	5344	4800	3947	3399	46.1398721	48.80225278	33.98728318	49.20832524	44.25104133	44.93066254	38.60337609	4229.997273	4045.787341	0.064262239	0.76239423	0.967021762	CLTC	NW_011512521.1	1736875	1795279	-	6440	protein_coding	clathrin%2C heavy chain (Hc)%2C transcript variant X2	-
105067582	3130	3786	2782	5881	4532	5184	4232	36.67575452	46.0608135	34.55451787	61.03359419	47.08881812	66.50990393	54.1708205	3757.076064	4712.923508	-0.326862489	0.212534472	0.725609296	NUP210	NW_011513243.1	24816473	24896904	+	5714	protein_coding	nucleoporin 210kDa	-
105066052	3847	3888	3854	4805	4703	4886	3473	67.71059558	71.05210982	71.90500985	74.90501342	73.4011046	94.1617493	66.77659432	4005.488947	4382.510305	-0.129722162	0.516195363	0.89573519	EWSR1	NW_011512590.1	2950739	2977023	+	3804	protein_coding	EWS RNA-binding protein 1%2C transcript variant X2	zf-RanBP
105069578	4305	3594	3765	5677	6093	2813	3186	129.9530778	112.6439215	120.4734609	151.7802818	163.0939163	92.97576364	105.0616508	4210.572823	3937.891489	0.096471495	0.703212588	0.954346188	LOC105069578	NW_011513761.1	645539	699111	+	2218	protein_coding	gamma-interferon-inducible protein 16-like	PAAD_DAPIN
105071291	6096	3627	4358	4146	6508	1967	2728	42.15120381	26.03927296	31.94223071	25.39085751	39.9030174	14.89210164	20.60603461	4481.604165	3589.425611	0.320079198	0.347300072	0.822179794	JMJD1C	NW_011514272.1	7738481	7948447	+	9683	protein_coding	jumonji domain containing 1C%2C transcript variant X1	JmjC
105073052	4616	5569	5008	3478	3162	2709	4874	176.1017351	220.5927971	202.5233709	117.5196419	106.9677522	113.1601327	203.1273463	4638.051576	3651.87993	0.344906061	0.261117949	0.762503208	NFAM1	NW_011514986.1	3626233	3657604	+	1755	protein_coding	NFAT activating protein with ITAM motif 1%2C transcript variant X1	-
105068269	3800	3487	2584	5294	3630	5835	4772	277.1506307	264.0587095	199.773453	341.9788584	234.7643072	465.9719162	380.2049305	3665.675843	4878.448983	-0.412172801	0.150944036	0.653621961	LOC105068269	NW_011513413.1	528522	529439	-	918	pseudogene	PF16122:40S ribosomal protein SA C-terminus|PF00318:Ribosomal protein S2	-
105070129	3952	4250	3755	4648	3763	4920	4074	67.69026608	75.58132306	68.17611022	70.5112561	57.15268959	92.270101	76.22814387	4063.964088	4336.504901	-0.093509838	0.671012956	0.943420085	GANAB	NW_011514128.1	2606775	2621556	-	3909	protein_coding	glucosidase%2C alpha%3B neutral AB%2C transcript variant X3	-
105067496	6068	4098	6532	3681	3228	2595	3159	73.34814971	51.43181129	83.69562542	39.40873139	34.5995369	34.34531949	41.71365563	5062.659461	3013.375313	0.748484909	0.008452385	0.226900527	SLC6A6	NW_011513243.1	24150560	24197613	-	5539	protein_coding	solute carrier family 6 (neurotransmitter transporter)%2C member 6	-
105064240	3708	4662	3223	4742	2897	5386	4731	259.6909344	339.0046125	239.2711634	294.1451282	179.9114186	413.0189901	361.9553886	3990.667299	4487.93296	-0.169283105	0.569458001	0.917383188	PSMB9	NW_011511766.1	3930257	3935206	-	956	protein_coding	proteasome (prosome%2C macropain) subunit%2C beta type%2C 9	Proteasome
105066234	4374	4171	4596	4902	5025	3165	3090	126.0136557	124.7657256	140.3562785	125.0821062	128.3713379	99.83875446	97.24837351	4423.51362	3718.508096	0.250294316	0.198624315	0.712040396	HMGB1	NW_011512597.1	13576426	13582394	+	2324	protein_coding	high mobility group box 1	HMG_box
105069783	3660	4927	4620	4550	3034	4064	4439	107.0090624	149.5678705	143.1839837	117.8240418	78.65896347	130.1007441	141.7782637	4370.342034	3946.458916	0.147298603	0.573333188	0.918692296	SMARCD2	NW_011513948.1	140221	145152	+	2290	protein_coding	SWI/SNF related%2C matrix associated%2C actin dependent regulator of chromatin%2C subfamily d%2C member 2	-
105074710	5013	4635	4859	4557	3627	2883	3697	68.27485495	65.54341938	70.14924044	54.96992656	43.80299504	42.99266155	55.00441715	4693.588645	3427.088863	0.453717346	0.024412821	0.353502599	SUSD6	NW_011515408.1	13084798	13146283	+	4916	protein_coding	sushi domain containing 6	-
105080545	4763	5050	6390	3319	3745	2960	3035	227.949069	250.9371112	324.1687092	140.6849175	158.928664	155.1084865	158.6722469	4868.198594	3251.23967	0.582312948	0.037509857	0.409112837	STK17A	NW_011517499.1	1331510	1358347	-	1399	protein_coding	serine/threonine kinase 17a	Pkinase
105083636	4176	4426	3677	5226	5016	3611	3116	108.6242781	119.5347279	101.3848436	120.397887	115.6956713	102.844367	88.54191223	4270.346553	3885.973797	0.136002056	0.482452849	0.885217688	HNRNPU	NW_011511147.1	3861795	3869867	-	2574	protein_coding	heterogeneous nuclear ribonucleoprotein U (scaffold attachment factor A)	SPRY
105073341	2765	2742	2546	3002	4945	9830	3351	92.65622614	95.40325601	90.43798209	89.09907727	146.9396284	360.6779542	122.6701608	2708.103127	6191.150773	-1.192880602	0.00052513	0.062828351	TBX21	NW_011514988.1	2212309	2222049	+	1998	protein_coding	T-box 21	T-box
105079956	5346	3934	3785	4660	5051	3263	3105	100.8551108	77.0583289	75.69162561	77.86421683	84.49665063	67.40197745	63.9905136	4337.580874	3766.811033	0.203427968	0.340472259	0.818489197	EIF5	NW_011517098.1	12615854	12622875	+	3549	protein_coding	eukaryotic translation initiation factor 5	-
105082565	3483	4067	4224	3611	2796	7403	3547	107.7633724	130.6496186	138.5334345	98.95283344	76.70930284	250.7910632	119.8847447	3797.262173	4759.658762	-0.325831623	0.360438531	0.8292559	ARRDC2	NW_011544898.1	1352925	1356726	+	2164	protein_coding	arrestin domain containing 2	-
105080238	3875	3352	4477	3578	5589	4606	3624	82.54718765	74.13970597	101.0952293	67.5078004	105.5742132	107.4338443	84.33421344	3769.756417	4594.498032	-0.285540863	0.198804019	0.712112985	RBM5	NW_011517149.1	2300034	2323676	-	3143	protein_coding	RNA binding motif protein 5	G-patch
105070708	4544	4883	6406	3243	2312	3506	4189	65.41343252	72.98466436	97.75265074	41.34839073	29.51274568	55.26206838	65.8755132	4758.896687	3444.716249	0.466306858	0.17153763	0.680892566	CCDC88B	NW_011514224.1	637635	651560	+	4651	protein_coding	coiled-coil domain containing 88B	-
105071245	4899	4316	5870	3537	4232	2526	3627	89.30205788	81.68677267	113.4240423	57.10473676	68.40578889	50.4166496	72.22484491	4625.219293	3449.839017	0.422885673	0.119536601	0.604389411	IKBKB	NW_011510533.1	1727694	1774387	-	3673	protein_coding	inhibitor of kappa light polypeptide gene enhancer in B-cells%2C kinase beta%2C transcript variant X3	Pkinase
105074703	5117	5156	4610	5098	2799	2361	3850	93.76091345	98.09245322	89.54066809	82.73500367	45.47811762	47.36843188	77.06411178	4905.93913	3052.29291	0.684744795	0.004924396	0.170370337	ACTN1	NW_011515408.1	12476742	12566726	-	3654	protein_coding	actinin%2C alpha 1%2C transcript variant X1	CH
105062403	4632	10089	3461	2946	1511	2480	3817	501.0174561	1133.04903	396.8248844	282.2279985	144.9245433	293.712612	451.0155355	5279.42947	2707.373542	0.963563702	0.035301967	0.400106896	IFITM1	NW_011509953.1	2843	4071	-	619	protein_coding	interferon induced transmembrane protein 1	-
105073728	3574	5534	4072	3920	4246	4013	3519	104.0855719	167.3367824	125.7062139	101.1125581	109.6501282	127.9651624	111.954173	4223.54224	3951.02242	0.096195742	0.687917451	0.948763971	ARL6IP1	NW_011515158.1	6444333	6452594	+	2299	protein_coding	ADP-ribosylation factor-like 6 interacting protein 1	-
105079005	5059	4266	3611	5779	4222	2659	3271	277.4111874	242.882608	209.8938784	280.6693785	205.2913687	159.6482775	195.9407973	4550.96722	3366.844015	0.434748331	0.036760641	0.407289241	ZFP36L2	NW_011516700.1	8349263	8351010	-	1221	protein_coding	ZFP36 ring finger protein-like 2	zf-CCCH
105065534	3995	4194	4695	3680	3937	4122	4223	82.99108337	90.46057647	103.3863586	67.70886216	72.5225781	93.75819667	95.83425403	4094.557044	4153.261372	-0.020521442	0.92773137	0.989664198	CSNK1D	NW_011512519.1	609829	633833	+	3223	protein_coding	casein kinase 1%2C delta	-
105070985	4061	8032	6479	2983	1992	1946	3351	150.8874638	309.8561665	255.1767732	98.16495439	65.63004054	79.16798895	136.0127532	5409.075313	2487.743507	1.120586804	0.003980529	0.156703505	PGD	NW_011514262.1	9880392	9893510	-	1802	protein_coding	phosphogluconate dehydrogenase	NAD_binding_2
105072452	4482	3728	4546	5345	5017	2334	3392	87.5909929	75.64492131	94.17378393	92.51632079	86.94104731	49.94304951	72.41499011	4420.403281	3525.264658	0.326312208	0.173409187	0.682463121	FAM107B	NW_011514851.1	568737	758835	+	3426	protein_coding	family with sequence similarity 107%2C member B%2C transcript variant X1	-
105062282	5889	7302	566	4312	5041	2134	3576	220.8911365	284.3772424	22.50433369	143.2512876	167.6666172	87.64310562	146.5275474	4416.462754	3526.350447	0.324699818	0.684569922	0.947655981	CHI3L1	NW_011509948.1	320513	327693	+	1785	protein_coding	chitinase 3-like 1 (cartilage glycoprotein-39)%2C transcript variant X1	-
105064175	6377	3026	10000	1596	2901	1802	3108	310.0683459	152.7658264	515.4113854	68.73167837	125.0782838	95.93617744	165.0847896	5315.810339	2613.785437	1.024110106	0.038937127	0.413603696	MAPK13	NW_011511766.1	1643985	1652014	-	1377	protein_coding	mitogen-activated protein kinase 13	Pkinase
105069906	3291	4896	3617	5778	3673	3969	3570	88.03228779	135.9789834	102.5594321	136.8909351	87.12207366	116.2470158	104.3199469	4277.331798	3786.255402	0.176059266	0.462184772	0.876174692	HSPA5	NW_011514020.1	1614491	1618832	+	2503	protein_coding	heat shock 70kDa protein 5 (glucose-regulated protein%2C 78kDa)	HSP70
105073657	5182	5009	4397	5001	3043	2367	3794	79.41276539	79.70034794	71.4269933	67.87858997	41.35119196	39.71712255	63.51484939	4807.356972	3105.537684	0.630481732	0.006779117	0.201610929	IL4R	NW_011515158.1	667183	703520	-	4369	protein_coding	interleukin 4 receptor%2C transcript variant X3	-
105062968	3354	3545	2355	4848	2956	5005	6717	557.2280473	611.5083953	414.7379851	713.3711922	435.4792925	910.4594319	1219.074629	3412.991053	5081.965486	-0.574202473	0.088163311	0.547157108	RPL39	NW_011511602.1	156300	159945	+	403	protein_coding	ribosomal protein L39	-
105067314	3638	4338	3416	4776	3774	4756	4077	78.67499038	97.40468048	78.30777027	91.47899158	72.3717491	112.616612	96.316291	3948.277462	4281.68685	-0.116813215	0.602923663	0.925946617	VCP	NW_011513243.1	11567704	11580851	-	3096	protein_coding	valosin containing protein	AAA
105073519	2374	5686	4788	3553	3990	3141	5239	25.2018742	62.6722454	53.87896678	33.406454	37.55936055	36.50956589	60.75549425	4073.379994	4180.501933	-0.03746337	0.912223762	0.987149389	LOC105073519	NW_011515153.1	2039571	2073478	+	6307	protein_coding	RNA-binding protein 12%2C transcript variant X5	C2
105062842	3749	4238	3800	4235	3764	4575	4335	74.02230532	86.88091637	79.53233899	74.05998629	65.90068822	98.90650878	93.50208661	3932.245177	4306.305529	-0.130984851	0.544416461	0.905925565	SUPT5H	NW_011511566.1	463493	483217	+	3391	protein_coding	suppressor of Ty 5 homolog (S. cerevisiae)	KOW
105072491	4248	4621	3851	5162	3498	3527	3775	196.0162387	221.3909106	188.3623301	210.964116	143.1266538	178.196681	190.2871818	4369.644753	3649.588592	0.259933032	0.183016052	0.693496593	LOC105072491	NW_011510551.1	4021539	4023617	-	1451	protein_coding	MORF4 family-associated protein 1	-
105082942	5019	4483	5154	3672	4424	3100	2798	177.517649	164.6301429	193.233201	115.0297196	138.7498842	120.0528967	108.1078143	4539.798716	3414.663417	0.410726641	0.085093486	0.540281868	FAM49B	NW_011544900.1	11203693	11301445	-	1893	protein_coding	family with sequence similarity 49%2C member B%2C transcript variant X1	-
105062953	4266	4824	7560	2693	3121	2324	3823	125.9368298	147.8616265	236.5738259	70.4127499	81.69939557	75.11983705	123.2881224	4856.873181	3123.23453	0.636955933	0.080902023	0.529029496	RHOB	NW_011511600.1	6208874	6211141	+	2268	protein_coding	ras homolog family member B	Ras
105075900	2855	4471	3951	4508	3212	5270	4313	43.68212477	71.02620114	64.07928606	61.08922231	43.57790506	88.28661495	72.08786038	3870.471912	4387.762645	-0.180869054	0.527493553	0.899898557	ESYT1	NW_011515840.1	475744	488404	-	4376	protein_coding	extended synaptotagmin-like protein 1	-
105080480	5265	4830	5922	3776	4742	1722	2323	110.7830088	105.5208269	132.0858137	70.37036647	88.47681887	39.67295371	53.39603699	4913.191377	2840.033344	0.790509993	0.012374358	0.269274259	CCPG1	NW_011517309.1	6360258	6384751	+	3182	protein_coding	cell cycle progression 1	-
105069552	4443	5149	5955	3208	2705	2558	4528	472.1834049	568.1638172	670.8557777	301.9616658	254.9146793	297.6607381	525.6853323	4676.469937	3339.653277	0.485754567	0.143776951	0.640915046	FCER1G	NW_011513761.1	2257551	2260757	+	630	protein_coding	Fc fragment of IgE%2C high affinity I%2C receptor for%3B gamma polypeptide	-
105081720	4596	3233	4523	4095	5499	3535	3063	62.17811074	45.41292562	64.86300754	49.06755915	65.96816306	52.36408607	45.26781514	4042.330677	3980.503027	0.022090132	0.924860611	0.989213006	MGEA5	NW_011517816.1	3127382	3151005	+	4949	protein_coding	meningioma expressed antigen 5 (hyaluronidase)	-
105068168	4508	4789	5414	3535	2621	3288	4359	86.21180787	95.09199452	109.7524159	59.87634882	44.44705958	68.84957469	91.06568296	4530.165644	3517.466451	0.365099262	0.222608736	0.731629827	ZBTB7B	NW_011513412.1	1542001	1551300	-	3501	protein_coding	zinc finger and BTB domain containing 7B	BTB
105078278	4057	4802	5427	3293	3133	3520	4279	121.8624471	149.7625815	172.797598	87.60717267	83.44848404	115.7695003	140.4081149	4372.646055	3721.758255	0.232549137	0.419534522	0.858873148	STXBP2	NW_011516557.1	5010176	5019471	+	2229	protein_coding	syntaxin binding protein 2%2C transcript variant X1	Sec1
105081358	6280	4447	4572	4405	3501	2212	3032	198.8976338	146.2356894	153.4932165	123.5659841	98.32302983	76.70818436	104.9021054	4849.847351	2909.354295	0.737166788	0.001840337	0.123827221	RASSF3	NW_011517687.1	7846273	7909639	-	2114	protein_coding	Ras association (RalGDS/AF-6) domain family member 3	-
105078177	2832	3545	3740	5391	2748	5766	4387	199.173363	258.8633228	278.8191519	335.8074956	171.3751726	444.0166474	337.0471636	3765.292177	4457.703168	-0.24339044	0.451775378	0.870369395	AES	NW_011516557.1	1937033	1943740	-	952	protein_coding	amino-terminal enhancer of split	-
105069808	4409	4376	4063	4456	4569	3236	3293	29.3059781	30.2001924	28.62700649	26.23278203	26.92963389	23.5511025	23.91073287	4247.700701	3683.99477	0.205281908	0.242274575	0.745718996	TRIP12	NW_011513948.1	2331030	2464864	-	10073	protein_coding	thyroid hormone receptor interactor 12%2C transcript variant X3	HECT
105073576	4770	5603	4689	4363	2722	2084	4161	153.7647683	187.5319875	160.225518	124.5680652	77.80719329	73.55679225	146.5281984	4794.814356	3041.813897	0.656606695	0.023532038	0.346839611	HCK	NW_011515153.1	4663011	4699030	-	2077	protein_coding	HCK proto-oncogene%2C Src family tyrosine kinase%2C transcript variant X2	Pkinase_Tyr
105080155	3845	6569	3661	4066	3142	3375	3652	125.1517735	222.0016491	126.3145518	117.2171304	90.6859515	120.2821131	129.8543396	4480.109297	3446.66808	0.378376878	0.181214361	0.691756101	TKT	NW_011517149.1	83301	105726	+	2057	protein_coding	transketolase	-
105072557	4262	4383	5696	3628	2910	3046	4359	50.38970775	53.80419517	71.38572376	37.99082452	30.50805723	39.43164553	56.29895039	4459.498528	3514.600356	0.343568832	0.235313653	0.741197862	HDAC5	NW_011514977.1	1099136	1134539	+	5663	protein_coding	histone deacetylase 5%2C transcript variant X2	-
105073062	3463	4147	2702	5303	4529	3780	4347	67.91472251	84.44262958	56.17069223	92.11197893	78.76022153	81.16893482	93.12925187	3784.500886	4247.382012	-0.166361375	0.475994822	0.880076162	SREBF2	NW_011514986.1	4032802	4063401	-	3414	protein_coding	sterol regulatory element binding transcription factor 2	HLH
105082568	4056	3927	3942	3703	4321	4679	3634	48.42447235	48.67927783	49.88805394	39.15648594	45.74507947	61.16551038	47.39547812	3849.154596	4254.29934	-0.144370191	0.487145615	0.887949297	MAST3	NW_011544898.1	1413283	1442661	+	5608	protein_coding	microtubule associated serine/threonine kinase 3	-
105065263	4795	3119	3501	4087	5801	3843	3093	115.0280429	77.68671698	89.02668912	86.83659858	123.3988619	100.942048	81.0550493	3793.041547	4190.445122	-0.143852744	0.543709265	0.90583059	HNRNPDL	NW_011510263.1	1577507	1583627	+	2791	protein_coding	heterogeneous nuclear ribonucleoprotein D-like%2C transcript variant X2	RRM_1
105083687	3346	4136	3356	4666	4403	4345	3864	94.1291063	120.8077521	100.0766924	116.258785	109.8347722	133.8364435	118.7463178	3784.659878	4240.559801	-0.163999027	0.404300403	0.849994778	NONO	NW_011544911.1	1028234	1041286	-	2380	protein_coding	non-POU domain containing%2C octamer-binding	RRM_1
105070293	3827	4747	3858	4224	2846	4334	4268	114.4915239	147.4519023	122.3460885	111.923641	75.49930237	141.9679753	139.4839763	4094.74305	3927.408076	0.060324871	0.821238111	0.975465064	RAB1B	NW_011514130.1	12527682	12535000	+	2238	protein_coding	RAB1B%2C member RAS oncogene family%2C transcript variant X1	-
105067572	3393	4968	3617	3941	2901	4723	4538	161.2307307	245.1104484	182.1903893	165.8645001	122.2376131	245.735848	235.5664782	3919.301806	4180.748501	-0.093062497	0.748696302	0.964346102	ARPC4	NW_011513243.1	20961682	20971565	+	1409	protein_coding	actin related protein 2/3 complex%2C subunit 4%2C 20kDa	-
105073150	3292	4094	4160	4583	3487	3665	4754	109.4398064	141.312182	146.5958961	134.9423886	102.7923054	133.4062193	172.6472646	3952.81323	4048.144722	-0.03426941	0.886413738	0.984949886	MFNG	NW_011514986.1	7140948	7154791	+	2014	protein_coding	MFNG O-fucosylpeptide 3-beta-N-acetylglucosaminyltransferase	Fringe
105080894	4371	3702	3912	4482	3814	4017	3690	37.20977426	32.72117706	35.30108608	33.79334076	28.79055831	37.44248534	34.31528656	4031.726936	3887.860059	0.052538505	0.780119761	0.970210801	ANKRD11	NW_011517529.1	420293	498952	+	7865	protein_coding	ankyrin repeat domain 11	-
105075872	3910	3837	3244	4624	4931	3706	3724	47.54616642	48.44476154	41.81504674	49.80117858	53.17003186	49.3435932	49.46903698	3808.762555	4114.028433	-0.111230862	0.525542874	0.899838064	NACA	NW_011515840.1	65640	79239	+	5506	protein_coding	nascent polypeptide-associated complex alpha subunit%2C transcript variant X2	-
105075336	4197	4673	4250	4141	2870	3641	4176	121.227317	140.1437001	130.1258102	105.9375199	73.50833573	115.1512909	131.7671186	4251.552038	3651.566589	0.219596352	0.379477874	0.83910892	ANXA11	NW_011515632.1	4481439	4541993	-	2318	protein_coding	annexin A11%2C transcript variant X2	-
105080718	4960	3911	2603	5118	5458	2965	2915	125.9827913	103.1415469	70.08364971	115.1364615	122.9295383	82.45953007	80.88223508	4027.218835	3709.883365	0.118330625	0.662138931	0.941492773	ADD3	NW_011517503.1	1545526	1661337	+	2636	protein_coding	adducin 3 (gamma)%2C transcript variant X2	Aldolase_II
105068799	3523	3882	2913	4251	3503	5582	4255	228.7857305	261.7508473	200.5255737	244.5065186	201.7202962	396.9106303	301.8567487	3556.58042	4564.292552	-0.359757981	0.168486653	0.676985772	PSME1	NW_011513511.1	1411903	1414675	+	1031	protein_coding	proteasome (prosome%2C macropain) activator subunit 1 (PA28 alpha)	-
105067907	5148	2850	2713	4097	6851	3198	3029	112.1998516	64.49334151	62.67820211	79.08657264	132.4039316	76.3165645	72.11706651	3607.211684	4241.441108	-0.233772323	0.441114098	0.864137899	BANK1	NW_011513299.1	8463324	8740964	+	3072	protein_coding	B-cell scaffold protein with ankyrin repeats 1	-
105081784	4411	5136	4537	4315	2950	3042	3455	215.2573068	260.2328596	234.6943399	186.5025143	127.6544708	162.5423978	184.1848612	4536.211476	3199.772492	0.503608664	0.023392089	0.346405986	PGAM1	NW_011517816.1	6433051	6439203	-	1372	protein_coding	phosphoglycerate mutase 1 (brain)	-
105073035	4516	4087	4034	4086	3856	4015	3218	107.4495982	100.9652151	101.7418778	86.10577334	81.35440202	104.5979132	83.64152401	4111.547647	3729.675875	0.140662984	0.477798659	0.880513826	PARVG	NW_011514986.1	2320112	2339274	-	2814	protein_coding	parvin%2C gamma%2C transcript variant X1	CH
105069481	4629	2952	4762	2800	5639	3259	3671	157.4042377	104.2225914	171.6451842	84.3277121	170.0295884	121.3389432	136.3636631	3757.83798	4140.518134	-0.140046519	0.628734014	0.930483489	LOC105069481	NW_011513761.1	370235	373933	+	1969	protein_coding	T-cell surface glycoprotein CD1a-like	C1-set
105062412	4536	3946	3301	5180	5395	2333	2932	41.93623924	37.87823995	32.35004968	42.41595422	44.22838217	23.61662219	29.61184287	4127.731872	3469.827725	0.250332321	0.332802128	0.813991031	KMT2E	NW_011511553.1	10483676	10561545	+	7242	protein_coding	lysine (K)-specific methyltransferase 2E%2C transcript variant X2	-
105082579	3697	5170	3525	3967	2240	3845	5154	138.7489024	201.4591158	140.233644	131.8637289	74.5454762	158.0021723	211.3048936	4027.738176	3892.876233	0.049246499	0.882802407	0.984949886	FKBP8	NW_011544898.1	1747802	1756701	-	1784	protein_coding	FK506 binding protein 8%2C 38kDa%2C transcript variant X1	-
105073793	2906	3893	2999	4297	2827	4749	5898	106.3211036	147.8851426	116.3090006	139.2426456	91.71552235	190.2447337	235.7293557	3439.642817	4657.550524	-0.437178225	0.162046237	0.669853685	EEF1D	NW_011515163.1	328813	336265	-	1830	protein_coding	eukaryotic translation elongation factor 1 delta (guanine nucleotide exchange protein)	-
105069812	3620	2707	3260	4416	4959	4880	3692	98.60561537	76.55923895	94.1290487	106.5381592	119.7789095	145.5457429	109.8600531	3406.230267	4533.817549	-0.412462247	0.052179843	0.457496616	LOC105069812	NW_011513948.1	2680052	2727909	+	2458	protein_coding	nuclear body protein SP140-like	-
105063438	4844	5114	4491	3772	2731	2311	4247	125.0285281	137.0509286	122.8742928	86.2302638	62.50573314	65.3117826	119.749106	4506.70174	3157.178211	0.513497652	0.077138249	0.525080326	FGR	NW_011511613.1	1312798	1330354	+	2594	protein_coding	FGR proto-oncogene%2C Src family tyrosine kinase%2C transcript variant X4	Pkinase_Tyr
105072288	4806	3969	4435	3825	4106	2982	3341	64.49784709	55.30429053	63.09109548	45.46486836	48.86226179	43.8183176	48.98047161	4200.763442	3474.569461	0.273719192	0.183331211	0.693496593	MAP4K4	NW_011514758.1	7998881	8144418	+	4989	protein_coding	mitogen-activated protein kinase kinase kinase kinase 4	Pkinase
105062088	3476	3806	6448	2847	3126	3611	4091	107.0520982	121.7027732	210.500648	77.65795141	85.36848201	121.7669736	137.6353306	4143.579617	3684.911261	0.169245661	0.614112824	0.928027223	RGS14	NW_011511506.1	2103119	2116313	-	2174	protein_coding	regulator of G-protein signaling 14	RGS
105068033	7567	3712	3567	4148	3742	1440	3228	148.5745114	75.67367386	74.23978037	72.13439126	65.15046643	30.95777053	69.23714283	4659.982553	2771.93778	0.749359314	0.033070902	0.387215999	SH2D1B	NW_011513397.1	712199	732860	-	3410	protein_coding	SH2 domain containing 1B	SH2
105069521	4309	4531	3275	4745	3728	3296	3519	65.15441319	71.13407367	52.49182112	63.54576421	49.98462251	54.56839177	58.12616165	4119.723204	3541.413273	0.218307239	0.263920663	0.763441079	COPA	NW_011513761.1	1643007	1681536	-	4428	protein_coding	coatomer protein complex%2C subunit alpha%2C transcript variant X2	Coatomer_WDAD
105067814	3622	2730	2860	4612	7339	2944	3287	14.9926745	11.73301398	12.54901654	16.9084194	26.93771312	13.34304897	14.86330554	3350.799753	4385.106265	-0.388203406	0.178262728	0.690158772	KMT2A	NW_011513285.1	1516147	1587548	-	16175	protein_coding	lysine (K)-specific methyltransferase 2A%2C transcript variant X3	-
105062116	4615	4059	3815	4083	3828	3343	3648	109.6881759	100.1667158	96.11598996	85.95092113	80.67764401	86.9983655	94.71700858	4070.845024	3633.926647	0.163829132	0.382684042	0.839970286	STAT6	NW_011511551.1	300622	312709	-	2817	protein_coding	signal transducer and activator of transcription 6%2C interleukin-4 induced	STAT_bind
105064169	3412	3391	3583	5063	4546	3959	3430	69.14231871	71.34753637	76.96525588	90.87112216	81.68785981	87.84297319	75.93011753	3756.200913	3987.121637	-0.08600006	0.657665253	0.941112705	STK38	NW_011511766.1	1357355	1395063	+	3304	protein_coding	serine/threonine kinase 38%2C transcript variant X1	Pkinase
105069118	4214	4783	4389	4309	2824	2910	3930	59.42357511	70.02947991	65.60588807	53.81753305	35.31198304	44.93076804	60.53991834	4357.053146	3286.222318	0.407035747	0.090910033	0.551543119	IL16	NW_011513546.1	3754243	3849939	-	4748	protein_coding	interleukin 16	PDZ
105068962	4574	4049	7184	2993	3486	2127	2808	166.4383083	152.9752544	277.0999508	96.45991974	112.4806157	84.7444432	111.619294	4701.459577	2793.794915	0.750774658	0.022332747	0.342850441	SLC25A37	NW_011513524.1	9178430	9212984	-	1840	protein_coding	solute carrier family 25 (mitochondrial iron transporter)%2C member 37%2C transcript variant X1	Mito_carr
105070689	3888	4378	3533	3988	3242	4075	4099	108.1047382	126.3893572	104.1298165	98.21021673	79.93273129	124.060262	124.5034616	3878.567392	3888.876975	-0.003707154	0.987280389	0.998629984	RELA	NW_011514224.1	1670974	1678980	-	2408	protein_coding	v-rel avian reticuloendotheliosis viral oncogene homolog A	RHD
105071099	3884	3658	3154	4673	4217	3689	3835	43.69092651	42.72401009	37.60856083	46.5576296	42.06382903	45.43675385	47.12620157	3743.623804	3939.412241	-0.073425151	0.684423994	0.947655981	CHD4	NW_011514262.1	16935642	16961264	+	5952	protein_coding	chromodomain helicase DNA binding protein 4	SNF2_N
105068696	4945	5027	5569	3179	3051	2349	2858	84.05339717	88.71848864	100.3411757	47.85888204	45.98586414	43.71783027	53.06842938	4661.775454	2764.817282	0.753632553	0.005809999	0.187717884	STEAP3	NW_011510364.1	6350845	6404825	+	3939	protein_coding	STEAP family member 3%2C metalloreductase	-
105067054	4244	3209	3093	4176	3795	5199	3247	63.29956501	49.6948452	48.90105882	55.16566871	50.19151444	84.90470859	52.90450728	3592.774657	4149.026192	-0.20756018	0.406253954	0.851822672	ARHGEF6	NW_011513077.1	574679	669552	-	4489	protein_coding	Rac/Cdc42 guanine nucleotide exchange factor (GEF) 6%2C transcript variant X2	-
105077488	3173	4224	3350	4471	3435	4478	3758	188.0037814	259.8583619	210.4041549	234.6303718	180.4747392	290.5140959	243.2418641	3720.299851	3967.83854	-0.092797517	0.694649076	0.950981888	EIF5A	NW_011516271.1	274275	277014	+	1130	protein_coding	eukaryotic translation initiation factor 5A	-
105065272	3572	4106	3322	4567	3530	4396	3385	173.4291677	206.9883532	170.9713378	196.3924318	151.9772439	233.6979922	179.5371792	3802.219276	3831.88965	-0.011073402	0.959918218	0.99697647	HNRNPD	NW_011510263.1	1614513	1631463	+	1379	protein_coding	heterogeneous nuclear ribonucleoprotein D (AU-rich element RNA binding protein 1%2C 37kDa)	RRM_1
105075427	4435	4236	5007	3836	2274	3057	3983	119.0617141	118.0730366	142.4849815	91.20951613	54.13300503	89.85878731	116.8083389	4329.703743	3197.726305	0.437342882	0.130416893	0.620575744	MAPKAPK2	NW_011515635.1	686380	691721	-	2494	protein_coding	mitogen-activated protein kinase-activated protein kinase 2%2C transcript variant X2	-
105062008	3772	4029	2957	5001	4467	3398	3166	60.84065858	67.47389242	50.55761044	71.44340149	63.88977287	60.01118531	55.78509383	3831.235811	3666.942793	0.063247276	0.755447725	0.965409735	CANX	NW_011511506.1	788228	815000	-	4151	protein_coding	calnexin	-
105079962	3924	3454	4074	3593	4617	3680	3423	61.80346857	56.48361168	68.01706187	50.12150633	64.48176176	63.46266088	58.89464183	3705.817194	3904.773288	-0.075552895	0.696146105	0.951141725	KLC1	NW_011517098.1	12849733	12879859	+	4251	protein_coding	kinesin light chain 1%2C transcript variant X1	-
105082308	3459	2716	5747	1996	6569	3110	3150	123.4504518	100.6440632	217.4184079	63.0936577	207.8904565	121.5315729	122.8111252	3490.471064	4170.923913	-0.257100183	0.499377983	0.890898314	CLK1	NW_011517963.1	3187036	3196295	+	1876	protein_coding	CDC-like kinase 1%2C transcript variant X3	-
105065687	5364	4890	6353	3069	1996	1541	3515	223.9027156	211.9316042	281.1010316	113.4620241	73.87955963	70.43034868	160.2805988	4911.211418	2401.915709	1.031943237	0.004664202	0.166798278	LOC105065687	NW_011512519.1	5868741	5876799	+	1604	protein_coding	CMRF35-like molecule 7%2C transcript variant X2	V-set
105075325	3425	4798	4273	4023	2784	3762	3660	80.49021406	117.0736139	106.445766	83.73665065	58.01561586	96.80279694	93.96121564	4073.224504	3484.530729	0.225313219	0.384932026	0.840920585	TSPAN14	NW_011515632.1	4123993	4178339	-	2849	protein_coding	tetraspanin 14%2C transcript variant X1	-
105068335	4005	5125	5624	3464	2043	2835	3565	222.5309538	295.6637311	331.2426216	170.4703445	100.658266	172.4755665	216.3876538	4531.543933	2899.985594	0.644052806	0.043043389	0.430433889	JUNB	NW_011513414.1	1280799	1282537	-	1205	protein_coding	jun B proto-oncogene	Jun
105064573	4208	4121	4157	3591	5249	2615	2712	62.33217081	63.38046339	65.27239342	47.11237224	68.94555359	42.41259272	43.88450875	3968.180199	3449.741325	0.201749226	0.419876416	0.859155781	CAST	NW_011511990.1	1325526	1429581	-	4520	protein_coding	calpastatin	-
105080873	3370	3532	4878	3223	3184	4270	4183	95.32495276	103.7322188	146.2619927	80.74582013	79.86250461	132.2486297	129.2556683	3718.539506	3972.432963	-0.095245744	0.734195218	0.962571231	TCF25	NW_011517529.1	121229	143934	-	2367	protein_coding	transcription factor 25 (basic helix-loop-helix)	DUF654
105073727	4444	2420	2125	4467	7452	2780	2945	21.09781599	11.92875422	10.69388173	18.78289146	31.37107965	14.4508986	15.27333171	3250.222205	4236.004503	-0.382236779	0.269376258	0.767503722	SMG1	NW_011515158.1	6373877	6440751	+	14103	protein_coding	SMG1 phosphatidylinositol 3-kinase-related kinase%2C transcript variant X1	-
105078225	4176	5632	4926	3488	2179	1950	4274	142.5797511	199.6532034	178.280877	105.4767853	65.97019407	72.8984982	159.4104967	4526.30396	2875.660301	0.654509558	0.058242522	0.480081101	LRG1	NW_011516557.1	2940311	2942935	-	1961	protein_coding	leucine-rich alpha-2-glycoprotein 1%2C transcript variant X1	-
105064778	4518	3849	5812	2393	2920	2374	4748	232.8691893	205.9823414	317.5443594	109.2424798	133.4571436	133.977888	267.3385265	4146.139858	3415.199759	0.279797936	0.44750807	0.867820162	ROGDI	NW_011512008.1	420406	425858	+	1299	protein_coding	rogdi homolog (Drosophila)	-
105079466	3885	4383	4347	3946	3064	3432	3476	79.35184514	92.95093266	94.11712213	71.38486361	55.49424368	76.75380132	77.55875148	4082.940178	3381.158552	0.272178426	0.21688097	0.728200409	ATP1A1	NW_011510931.1	11234051	11252352	-	3278	protein_coding	ATPase%2C Na+/K+ transporting%2C alpha 1 polypeptide	E1-E2_ATPase
105065609	4976	4035	4850	3666	2981	2178	3831	113.5521124	95.60369109	117.3193308	74.09524758	60.32120264	54.42009926	95.50190469	4333.484447	3032.627829	0.514978895	0.059413362	0.483345413	SEC14L1	NW_011512519.1	3959484	4006457	-	2934	protein_coding	SEC14-like 1 (S. cerevisiae)%2C transcript variant X4	MSF1
105072133	4425	5314	4453	3467	2668	1928	4254	171.0567999	213.287249	182.4705393	118.7036181	91.45470699	81.60573967	179.6427061	4377.893368	3003.269214	0.543739852	0.089466464	0.548113496	IL1RN	NW_011514758.1	2850122	2862889	-	1732	protein_coding	interleukin 1 receptor antagonist%2C transcript variant X3	-
105067032	4327	2950	3395	4062	6054	2704	2960	17.37905874	12.3020545	14.45413567	14.44981616	21.56129998	11.89139077	12.98721715	3600.980873	3805.957938	-0.080037038	0.762210725	0.967021762	KMT2C	NW_011513053.1	872792	1046524	-	16670	protein_coding	lysine (K)-specific methyltransferase 2C%2C transcript variant X7	FYRC
105066074	3593	3957	2969	3989	3474	4351	4018	82.18819649	93.97980904	71.99053868	80.81636568	70.46528565	108.9752627	100.4031182	3550.453239	4026.940748	-0.181539153	0.422254972	0.859199933	SF3A1	NW_011512590.1	3672002	3690235	-	2927	protein_coding	splicing factor 3a%2C subunit 1%2C 120kDa	ubiquitin
105079841	3004	3629	4703	2745	3485	4345	4415	112.1746168	140.7012349	186.1583999	90.78624667	115.3959636	177.6523902	180.09863	3502.735503	4170.742717	-0.251823371	0.389571659	0.843031903	RNH1	NW_011517070.1	4	11027	+	1793	protein_coding	ribonuclease/angiogenin inhibitor 1	-
105081268	4454	6982	4816	3882	2090	1439	2646	163.2249789	265.66389	187.0836692	126.0012885	67.91658866	57.74093475	105.9281246	4998.335816	2080.114414	1.264805284	4.43E-05	0.015505987	GYG1	NW_011517679.1	1245104	1286269	-	1827	protein_coding	glycogenin 1%2C transcript variant X1	Glyco_transf_8
105075112	5243	3274	3022	3651	5949	2005	3154	28.94208519	18.76484189	17.68305965	17.85027204	29.11971351	12.11855797	19.01939437	3722.688656	3593.141626	0.050947865	0.873378416	0.984949886	LYST	NW_011515599.1	3930248	4073188	-	12129	protein_coding	lysosomal trafficking regulator	-
105079916	3993	3420	4119	3501	5343	3170	2748	58.99081072	52.4598972	64.5044741	45.80999158	69.9944166	51.2779819	44.34930496	3705.796306	3690.151385	0.005894013	0.980247494	0.997604247	PAPOLA	NW_011517098.1	7086174	7139596	+	4532	protein_coding	poly(A) polymerase alpha%2C transcript variant X1	NTP_transf_2
105077483	4004	4699	4057	3406	3218	2829	4060	261.0349031	318.0725801	280.3641709	196.6673213	186.0303149	201.9407977	289.1449294	3999.353674	3418.775488	0.226312405	0.372605582	0.836831487	GABARAP	NW_011516271.1	217821	220005	-	1027	protein_coding	GABA(A) receptor-associated protein	-
105062951	4094	3552	3439	4042	5133	3099	2851	43.16672184	38.88574843	38.43672695	37.74683879	47.99164806	35.77745257	32.83851298	3704.907916	3640.304123	0.025196032	0.904316825	0.985707947	PUM2	NW_011511600.1	6061575	6125765	-	6350	protein_coding	pumilio RNA-binding family member 2%2C transcript variant X4	PUF
105062992	4396	3413	3588	4121	5208	2984	2498	43.90999829	35.39633521	37.99016354	36.45787886	46.12855829	32.63556705	27.2573233	3800.099799	3493.815668	0.12104461	0.610005374	0.926724551	DOCK11	NW_011511602.1	962858	1102867	-	6703	protein_coding	dedicator of cytokinesis 11	Ded_cyto
105077696	4578	3924	4233	3671	4517	2444	2792	71.19960567	63.36465481	69.78515714	50.56723779	62.2938338	41.61880532	47.43536524	4046.407954	3203.220899	0.336897895	0.146855979	0.645506475	HERC3	NW_011516410.1	3763690	3876979	-	4305	protein_coding	HECT and RLD domain containing E3 ubiquitin protein ligase 3%2C transcript variant X1	HECT
105082819	3533	5029	4384	3733	2438	3331	3705	142.4127789	210.476316	187.3220324	133.2742846	87.14293719	147.016664	163.146804	4124.735681	3244.383872	0.346461636	0.219007811	0.728556187	MAZ	NW_011544899.1	6689920	6693580	+	1661	protein_coding	MYC-associated zinc finger protein (purine-binding transcription factor)	-
105063922	4384	4245	3056	4975	5276	1599	2608	54.17594563	54.46655715	40.03153997	54.4517807	57.8141189	21.63570378	35.20696407	4057.910253	3054.047602	0.409833047	0.196039667	0.709886723	ABCA10	NW_011511653.1	2276155	2341057	+	5418	protein_coding	ATP-binding cassette%2C sub-family A (ABC1)%2C member 10%2C transcript variant X1	ABC_tran
105078260	3365	2813	4664	2877	4508	4868	3037	84.1925988	73.07601453	123.6973457	63.75463375	100.0151806	133.3601343	83.00775602	3401.352443	4162.32877	-0.29134159	0.307826708	0.796204091	DENND1C	NW_011516557.1	4253173	4262227	-	2676	protein_coding	DENN/MADD domain containing 1C%2C transcript variant X2	DENN
105073547	3273	4152	3583	4187	2789	4209	3938	160.4243402	211.2992112	186.1590084	181.7650013	121.2176723	225.8862471	210.8555337	3725.407864	3747.057642	-0.008208311	0.974740214	0.997604247	RALY	NW_011515153.1	3239034	3281603	-	1366	protein_coding	RALY heterogeneous nuclear ribonucleoprotein%2C transcript variant X3	RRM_1
5309944	3610	3941	3541	4206	2218	4597	3940	692.5589255	785.0046662	720.0927657	714.663898	377.315147	965.6297568	825.7161627	3747.683062	3720.952657	0.010487744	0.972435509	0.997604247	ND3	NC_009628.2	9470	9818	+	349	protein_coding	-	-
105064188	3125	4251	4217	3372	2783	5025	3267	81.79456316	115.5265476	117.0013867	78.1708849	64.59230627	144.011472	93.41327214	3701.955356	3798.123102	-0.036928865	0.903023518	0.985707947	DEF6	NW_011511766.1	2228216	2248005	-	2558	protein_coding	differentially expressed in FDCP 6 homolog (mouse)	PH
105065468	4865	4312	6179	2601	2841	1793	3418	62.74899457	57.74560738	84.48023522	29.71305629	32.49288922	25.32158136	48.15939475	4492.002753	2704.499085	0.731959066	0.035553521	0.401438871	ARAP3	NW_011512517.1	363644	384690	-	5191	protein_coding	ArfGAP with RhoGAP domain%2C ankyrin repeat and PH domain 3	RhoGAP
105066098	4616	5903	4767	3208	2013	2007	3463	79.10379964	105.0317502	86.59437635	48.69102879	30.58922604	37.65871744	64.82896246	4601.560253	2556.131197	0.848239377	0.009798523	0.24123185	LIMK2	NW_011512590.1	4206022	4257745	+	3907	protein_coding	LIM domain kinase 2%2C transcript variant X2	Pkinase_Tyr
105075625	3758	4875	4231	4090	3597	2224	3190	69.52534433	93.64342019	82.97406941	67.01819508	59.00923437	45.05134523	64.47065621	4178.82893	2998.513602	0.47875512	0.035118446	0.399003947	NCOA4	NW_011515641.1	1974891	1996160	-	3619	protein_coding	nuclear receptor coactivator 4%2C transcript variant X1	-
105075886	4069	3337	3230	4163	4094	3870	3170	60.92013411	51.87351081	51.26118902	55.20299217	54.35182967	63.44110427	51.84626294	3615.39037	3729.623884	-0.044819022	0.810416101	0.974123953	STAT2	NW_011515840.1	308294	322444	+	4472	protein_coding	signal transducer and activator of transcription 2%2C 113kDa	STAT_bind
105062822	3444	3966	3422	3906	3794	4006	3387	147.4352566	176.2816844	155.2856072	148.099466	144.0219553	187.7741306	158.3938951	3616.373203	3769.104807	-0.059611775	0.759561557	0.966484721	HNRNPL	NW_011511566.1	30595	40040	-	1564	protein_coding	heterogeneous nuclear ribonucleoprotein L	-
105072814	3689	4094	3970	3675	2672	3865	3921	86.66400416	99.86060864	98.86295671	76.4663721	55.66211688	99.41827007	100.6264087	3802.563418	3582.813192	0.086003884	0.741153357	0.963532893	MAP7D1	NW_011514983.1	6065270	6074340	-	2850	protein_coding	MAP7 domain containing 1	-
105078399	3475	3412	4499	3390	3505	3711	3865	83.27283741	84.89338506	114.281923	71.95008293	74.47829837	97.37021215	101.1773003	3651.037067	3750.309777	-0.038679427	0.870003339	0.984178837	VAV1	NW_011516557.1	4435473	4482910	+	2794	protein_coding	vav 1 guanine nucleotide exchange factor	RhoGEF
105081471	4099	4091	3968	3821	3239	3242	3377	128.1847046	132.8324071	131.5354892	105.8323337	89.81779847	111.0089275	115.3650833	3934.412318	3328.160928	0.241491657	0.226638154	0.734345551	SDCBP	NW_011517737.1	6995767	7013188	-	2141	protein_coding	syndecan binding protein (syntenin)%2C transcript variant X2	PDZ
105072299	3558	3759	3101	4779	3443	3644	3486	44.71123679	49.0455196	41.30717534	53.19010122	38.3655061	50.13900553	47.85454126	3698.339731	3571.784325	0.050417942	0.803775863	0.972641399	EIF4G1	NW_011514844.1	1282	18995	+	5328	protein_coding	eukaryotic translation initiation factor 4 gamma%2C 1	-
105074101	3638	4162	3938	3307	2383	4038	4276	80.52157693	95.64624558	92.39283236	64.82862618	46.76993738	97.85938888	103.3885176	3718.564421	3688.462236	0.011833278	0.968538014	0.997604247	FLOT1	NW_011515227.1	830694	841582	+	3025	protein_coding	flotillin 1	-
105067123	4622	4429	4186	4563	2715	2133	3086	205.3485519	204.3071936	197.1396221	179.5540555	106.9608158	103.7621989	149.7761491	4369.453511	2670.881062	0.710218527	0.000781572	0.076460355	ANXA5	NW_011513121.1	5536204	5564432	+	1507	protein_coding	annexin A5	-
105069546	3198	2675	5321	2439	4661	3902	3524	89.0674363	77.3536041	157.0893504	60.16381115	115.1099233	118.9910688	107.2164509	3400.911729	4033.945083	-0.246367673	0.434497102	0.861893334	B4GALT3	NW_011513761.1	2225299	2230994	-	2404	protein_coding	UDP-Gal:betaGlcNAc beta 1%2C4- galactosyltransferase%2C polypeptide 3%2C transcript variant X6	-
105077374	5642	3974	4169	3203	3623	1631	3477	89.89840564	65.74504774	70.41477488	45.20212927	51.18944384	28.4550581	60.52135369	4202.818894	2895.578313	0.537422755	0.087442642	0.546347968	DAGLB	NW_011510927.1	1609971	1638759	-	4202	protein_coding	diacylglycerol lipase%2C beta	Lipase_3
105073862	3507	4682	4758	3936	2344	2863	3609	61.77501394	85.62976855	88.84122049	61.40662415	36.6123717	55.21855558	69.44628259	4171.631016	3013.754735	0.469163579	0.088469454	0.548082679	RAB43	NW_011510722.1	618471	640793	-	3801	protein_coding	RAB43%2C member RAS oncogene family	-
105063807	3606	3600	2964	4539	4452	3372	3150	85.01241197	88.12018315	74.07093168	94.77632072	93.0689771	87.04238644	81.12453201	3581.105804	3647.440587	-0.026476987	0.88714674	0.984949886	PPP1CB	NW_011511623.1	2428855	2463779	-	2840	protein_coding	protein phosphatase 1%2C catalytic subunit%2C beta isozyme	-
105068839	3658	3376	4114	3717	3796	3693	3266	61.47511179	58.9080082	73.288006	55.32624986	56.56854379	67.95501952	59.95933968	3657.736348	3613.370449	0.017609661	0.928753606	0.989664198	ACIN1	NW_011513511.1	763720	793066	-	3984	protein_coding	apoptotic chromatin condensation inducer 1	SAP
novel.664	4026	4456	5474	2926	2747	2440	3497	159.6894717	183.5117895	230.1549389	102.7921339	96.61717662	105.9690273	151.5246121	4208.358437	2938.655449	0.518101897	0.084050433	0.538998477	-	NW_011514468.1	8483053	8484740	-	1688	-	-	-
105082736	3805	3943	3013	4265	3900	3389	3215	129.7143828	139.5650013	108.8793693	128.7761849	117.8938767	126.5003273	119.7290357	3671.06442	3515.822298	0.062387871	0.733752818	0.962502966	EIF4H	NW_011544899.1	1123185	1131819	+	1964	protein_coding	eukaryotic translation initiation factor 4H	-
105063461	2744	4258	3193	4357	3474	4299	3145	170.5859897	274.8407875	210.4123192	239.8997852	191.5059342	292.6262659	213.5821418	3557.094701	3694.284929	-0.05449819	0.827829808	0.976879425	HMGN2	NW_011511613.1	2128186	2130634	-	1077	protein_coding	high mobility group nucleosomal binding domain 2	-
105078271	3581	3024	3081	4341	3983	3725	3669	53.53011968	46.93447397	48.82009093	57.4733783	52.79555614	60.96867802	59.91376892	3414.615561	3824.396519	-0.163355372	0.376275605	0.838611847	ARHGEF18	NW_011516557.1	4824345	4896819	+	4479	protein_coding	Rho/Rac guanine nucleotide exchange factor (GEF) 18	-
105079029	3779	3186	3100	4089	4424	3545	3279	53.33436974	46.68660799	46.37724664	51.11288945	55.36541544	54.78139948	50.55414003	3454.892324	3748.005095	-0.117476861	0.50010683	0.890898314	TTC7A	NW_011516700.1	11338646	11455498	+	4744	protein_coding	tetratricopeptide repeat domain 7A	-
105073888	3385	3821	2656	4014	3400	4458	3656	74.16180286	86.91903943	61.68259963	77.89005682	66.05317415	106.9419941	87.50096203	3387.801143	3913.737205	-0.208047984	0.381631813	0.839477079	COPG1	NW_011510722.1	721266	744622	+	3056	protein_coding	coatomer protein complex%2C subunit gamma 1	-
105069345	4373	2822	3672	3508	6280	2188	2518	46.68932899	31.28321929	41.55792164	33.17269734	59.45535383	25.57832378	29.36830729	3530.881512	3527.015719	0.001375064	0.996538246	0.999551732	DENND4A	NW_011510373.1	1621563	1704225	-	6271	protein_coding	DENN/MADD domain containing 4A%2C transcript variant X4	DENN
105070722	3032	3653	2639	4599	2043	4255	5136	498.7808184	623.9452651	460.1854986	670.0805355	298.0177164	766.4198052	922.9764002	3381.056122	3976.672002	-0.233921664	0.500966219	0.890898314	LOC105070722	NW_011514248.1	88407	88813	+	407	transcribed_pseudogene	60S ribosomal protein L36 pseudogene	-
105064008	3783	3648	4363	3364	2575	4093	3468	145.5667041	145.7460562	177.9606211	114.6475402	87.86099358	172.4463713	145.7772762	3746.291634	3473.784291	0.109056218	0.69303207	0.950593753	TMBIM1	NW_011511680.1	6599213	6606688	-	1740	protein_coding	transmembrane BAX inhibitor motif containing 1%2C transcript variant X2	-
105069590	4056	7443	5508	458	264	706	6831	142.2548145	271.0399578	204.7745363	14.22713826	8.210434174	27.11192387	261.7208654	4450.665631	2787.80641	0.674894858	0.605458982	0.926014095	ALAS2	NW_011513808.1	1771	18635	+	1909	protein_coding	5'-aminolevulinate synthase 2%2C transcript variant X1	Aminotran_1_2
105073669	4333	3364	3603	4009	3888	2883	3178	124.5110008	100.3670817	109.7479178	102.0324083	99.06915536	90.70898034	99.76034964	3751.423086	3316.647024	0.177667251	0.332849274	0.813991031	PRKCB	NW_011515158.1	2706631	3002793	-	2330	protein_coding	protein kinase C%2C beta	Pkinase
105068803	3223	3423	4261	3311	3275	4881	2861	76.549117	84.41177908	107.2764532	69.65015821	68.97383179	126.9332195	74.23056611	3512.08897	3743.8391	-0.092149378	0.741020624	0.963532893	IRF9	NW_011513511.1	1432093	1437262	+	2819	protein_coding	interferon regulatory factor 9%2C transcript variant X1	IRF
105067787	4540	4265	4703	3068	2953	2213	3448	75.09141789	73.24361347	82.45603037	44.94411715	43.31028766	40.07767081	62.29981314	4115.579353	2899.34996	0.505347844	0.065737072	0.498419323	NLRX1	NW_011513285.1	1090855	1103379	-	4048	protein_coding	NLR family member X1%2C transcript variant X2	NACHT
105083763	4412	3962	5235	3143	2439	1994	3968	239.1902661	223.0173977	300.8414523	150.9160487	117.2500314	118.3640345	234.9982871	4161.931221	2857.37549	0.542604561	0.092492121	0.554343406	TREM1	NW_011544912.1	1980012	1986645	-	1235	protein_coding	triggering receptor expressed on myeloid cells 1	V-set
105076287	4033	4606	3975	3460	2561	3034	3412	231.1853634	274.139945	241.5362049	175.6674344	130.1771805	190.4295308	213.6614495	3973.023588	3067.885672	0.373091676	0.140441018	0.636112683	PRR13	NW_011516006.1	6836074	6839472	+	1168	protein_coding	proline rich 13	-
105062760	4158	4105	5059	2819	3218	2051	3656	78.15657613	80.11438012	100.7995776	46.93093029	53.63647766	42.21174529	75.07101066	4018.978823	2993.104547	0.425133289	0.160237309	0.667127728	GYS1	NW_011511555.1	3999950	4014428	-	3562	protein_coding	glycogen synthase 1 (muscle)	-
105063459	3512	3487	3231	4582	3994	3071	3117	33.27318477	34.30110307	32.44814057	38.44837559	33.55375231	31.85710367	32.25980231	3608.208317	3393.409262	0.088577806	0.610722888	0.926979749	ARID1A	NW_011511613.1	1912748	1954409	-	7067	protein_coding	AT rich interactive domain 1A (SWI-like)%2C transcript variant X2	ARID
105080837	3393	3623	3174	4190	3553	3719	3327	121.2888946	134.4688798	120.2699397	132.6582451	112.6226016	145.5626538	129.9197015	3513.062092	3573.748628	-0.024564871	0.895878326	0.984949886	GIMAP4	NW_011517514.1	7886	14969	-	1873	protein_coding	GTPase%2C IMAP family member 4	-
105070311	2475	3514	3470	3650	3656	4098	3984	32.28966292	47.59993283	47.98779282	42.17588643	42.29486708	58.53921173	56.77964499	3217.880753	3976.653145	-0.3053689	0.190172802	0.701800922	LOC105070311	NW_011514130.1	12803471	12826403	+	5132	protein_coding	RNA-binding protein 14%2C transcript variant X10	RRM_1
105069228	4470	4140	4136	3219	3182	2351	3291	114.7558652	110.3529594	112.5539889	73.19331075	72.43704299	66.08556475	92.2954488	3950.896477	2959.473134	0.416800691	0.085301008	0.540370324	TLE3	NW_011513546.1	10956874	10998443	+	2608	protein_coding	transducin-like enhancer of split 3	-
105063432	4345	5004	3975	3086	3109	2120	3121	125.8278879	150.4598767	122.0217506	79.15276572	79.83641323	67.22171602	98.73381762	4070.288532	2793.781994	0.542850503	0.041598059	0.424865171	THEMIS2	NW_011511613.1	1148858	1162268	-	2312	protein_coding	thymocyte selection associated family member 2	-
105076519	3398	3582	3206	4212	4253	3013	3032	59.06253074	64.64434412	59.06975746	64.84255013	65.55068424	57.34220868	57.57088548	3516.971605	3417.538055	0.041299806	0.813390597	0.974308958	CAPRIN1	NW_011516265.1	11128192	11160800	-	3852	protein_coding	cell cycle associated protein 1	-
105084158	3950	3090	3484	3300	3936	3117	3755	316.3484959	256.9469296	295.773879	234.0807309	279.5226065	273.3330129	328.5213922	3400.471653	3622.471948	-0.091260694	0.652707705	0.938673082	LOC105084158	NW_011511150.1	1925206	1930949	-	836	protein_coding	histone H2B type 1-M	Histone
105069789	4475	3566	3905	3549	3261	2160	3599	105.0185998	86.89020014	97.14203891	73.76701842	67.86051516	55.5026275	92.26565427	3816.706144	3024.44413	0.335647126	0.171366509	0.680796151	MAP3K3	NW_011513948.1	247535	296404	-	2853	protein_coding	mitogen-activated protein kinase kinase kinase 3	Pkinase
105077444	3929	2664	2493	4999	5534	2421	2459	21.19581933	14.92171275	14.25618922	23.88550147	26.47283814	14.30044584	14.4914467	3398.251154	3372.033405	0.011079528	0.970779261	0.997604247	UTRN	NW_011516269.1	31516502	31968684	+	12411	protein_coding	utrophin	ZZ
105061746	1643	2982	1699	4464	2382	9300	2010	36.38935619	68.57419567	39.88808437	87.5677198	46.78124063	225.5310621	48.6315264	2590.649974	4769.844397	-0.880578595	0.215110462	0.727637074	CX3CR1	NW_011511178.1	1867753	1880764	-	3023	protein_coding	chemokine (C-X3-C motif) receptor 1	7tm_1
105073167	2740	3191	2544	3971	3604	4336	4045	81.39010465	98.41564041	80.10343563	104.4729788	94.92901961	141.0252653	131.2576441	3028.372649	4069.187741	-0.426011489	0.060096542	0.485935609	EIF3D	NW_011514986.1	7935751	7949489	+	2254	protein_coding	eukaryotic translation initiation factor 3%2C subunit D	-
105067189	2911	3798	2843	4110	2990	4114	3656	77.83641711	105.4415706	80.58059748	97.33420807	70.89326673	120.4457628	106.7903115	3334.814637	3670.084634	-0.138036362	0.578039565	0.919796165	PPP2R1A	NW_011513162.1	406435	437248	-	2504	protein_coding	protein phosphatase 2%2C regulatory subunit A%2C alpha	-
105070099	3251	3286	2406	4535	3519	3689	3714	51.53093419	54.07977549	40.42589667	63.66655991	49.46106717	64.02451679	64.30992167	3266.082837	3692.170285	-0.176712809	0.440710457	0.864029141	DDB1	NW_011514128.1	1655289	1683139	-	4224	protein_coding	damage-specific DNA binding protein 1%2C 127kDa	-
105078297	2672	3197	2426	4120	1444	4696	5789	1335.077913	1658.551908	1284.91366	1823.267623	639.7797943	2569.122742	3159.793795	3014.823247	4195.583557	-0.476660905	0.252234418	0.753914733	LOC105078297	NW_011516557.1	5424275	5425513	+	134	lncRNA	uncharacterized LOC105078297	-
105065658	4105	3252	3637	3329	3794	2757	3450	72.44205984	59.5860286	68.03524023	52.03247342	59.37014712	53.27224549	66.5092054	3526.640889	3341.604504	0.077693073	0.708993973	0.955132446	GGA3	NW_011512519.1	5329378	5343705	+	3794	protein_coding	golgi-associated%2C gamma adaptin ear containing%2C ARF binding protein 3	-
105072711	4437	4596	3850	3592	2981	2025	2831	82.70429359	88.94774092	76.06981317	59.30045183	49.27127187	41.32855902	57.64525068	4066.34803	2617.903635	0.635257793	0.005431494	0.181906111	KDM4A	NW_011514983.1	183701	221810	-	3592	protein_coding	lysine (K)-specific demethylase 4A	-
105073500	3089	3024	3475	4344	4429	3226	2718	51.91269008	52.76594099	61.90467206	64.65892639	66.0016018	59.36173652	49.89880136	3396.915751	3432.768165	-0.015216636	0.940314059	0.992157103	SAMHD1	NW_011515153.1	1121835	1165992	+	3984	protein_coding	SAM domain and HD domain 1	HD
105073465	3469	3889	3009	4230	3748	3201	2757	128.5349116	149.6135821	118.1821763	138.8162209	123.1429504	129.8640926	111.5934243	3565.574025	3239.01089	0.138591311	0.459712262	0.874606107	HNRNPA3	NW_011515021.1	4386345	4390198	+	1807	protein_coding	heterogeneous nuclear ribonucleoprotein A3	RRM_1
105069134	3070	5172	4371	3072	1962	2860	3780	158.1138738	276.5708435	238.6301984	140.1315292	89.6032528	161.2813851	212.6710808	3899.156043	2962.663522	0.3963553	0.242329715	0.745718996	TMED3	NW_011513546.1	4996899	5006514	-	1300	protein_coding	transmembrane emp24 protein transport domain containing 3	-
105075554	3413	3433	2903	4648	3909	3082	2896	65.19634087	68.08900872	58.78235234	78.63865909	66.21338233	64.46235622	60.43249516	3498.523386	3293.096487	0.087351389	0.646620969	0.936749683	SERBP1	NW_011515636.1	16837258	16852571	+	3505	protein_coding	SERPINE1 mRNA binding protein 1%2C transcript variant X2	-
105071407	3822	2732	2400	4309	5648	2859	2507	37.76523932	28.02841428	25.13771467	37.71039654	49.48680504	30.93159547	27.06081843	3214.057817	3580.427909	-0.155834631	0.57576749	0.919147446	SMCHD1	NW_011514468.1	4204421	4310471	+	6776	protein_coding	structural maintenance of chromosomes flexible hinge domain containing 1	SMC_hinge
105064667	3113	3371	7127	3413	2404	1317	3531	158.4996559	178.2067829	384.6528495	153.9106024	108.5367556	73.42121817	196.3956912	4243.908775	2446.024106	0.7949486	0.045190804	0.435426105	RNASE4	NW_011511992.1	734502	749723	-	1315	protein_coding	ribonuclease%2C RNase A family%2C 4%2C transcript variant X1	-
105075708	2614	3402	2937	4409	3243	4640	3028	115.2186454	155.6925264	137.2252785	172.1235629	126.7527236	223.9348934	145.8001893	3249.965236	3707.689826	-0.189944767	0.470671403	0.879051633	PEBP1	NW_011515675.1	5062812	5069038	+	1519	protein_coding	phosphatidylethanolamine binding protein 1%2C transcript variant X2	-
105074289	4137	4352	2741	5266	2377	2174	3217	89.9310699	98.22666533	63.16060293	101.3883699	45.8191038	51.74523778	76.39419082	4005.555321	2634.107448	0.604866326	0.022767654	0.344760703	CSF1R	NW_011515288.1	3377	30874	-	3080	protein_coding	colony stimulating factor 1 receptor	Pkinase_Tyr
105064504	2787	2890	3789	3693	3683	4858	2547	69.83537518	75.1887075	100.6412679	81.95979364	81.83392658	133.2854125	69.71921393	3227.839836	3741.728392	-0.213094289	0.435438302	0.862246031	TRAF3IP3	NW_011511988.1	366306	388564	+	2672	protein_coding	TRAF3 interacting protein 3%2C transcript variant X1	-
105061728	3826	4709	3629	3945	2785	2135	3211	96.55675713	123.390769	97.08176564	88.179526	62.32410845	58.99594921	88.5244111	3963.824664	2736.981179	0.534350572	0.022718723	0.344370447	MYD88	NW_011511178.1	1052024	1056371	+	2653	protein_coding	myeloid differentiation primary response 88%2C transcript variant X1	-
105083657	3736	2486	2541	4071	5468	3313	2619	17.61543933	12.17037641	12.70001602	17.00085489	22.86168764	17.10388056	13.48985075	3114.629712	3731.789314	-0.260875546	0.312597975	0.79823226	MYCBP2	NW_011544910.1	1908435	2133501	+	14200	protein_coding	MYC binding protein 2%2C E3 ubiquitin protein ligase	SH3_3
novel.544	3966	3944	4427	3408	3003	2356	3050	93.17143955	96.20181741	110.2434029	70.91085608	62.55738659	60.60270227	78.27353899	3893.710183	2822.369494	0.464207232	0.040418447	0.418722617	-	NW_011513709.1	984174	987023	-	2850	-	-	-
105065929	4062	2960	5180	2566	4311	2366	2685	75.75659149	57.3176654	102.4054945	42.38578256	71.29378948	48.31498571	54.70283472	3678.132987	3076.506219	0.257508046	0.407368231	0.852577846	LOC105065929	NW_011512523.1	14117	29158	+	3590	protein_coding	uncharacterized LOC105065929	V-set
105070569	3450	2849	3206	3384	4509	3548	3179	35.9182808	30.79677003	35.38123243	31.20396968	41.62649562	40.44517001	36.1553033	3160.878345	3737.938053	-0.242005146	0.181522011	0.691756101	PI4KA	NW_011514148.1	1011016	1072671	+	6431	protein_coding	phosphatidylinositol 4-kinase%2C catalytic%2C alpha	PI3Ka
105065006	3045	4457	3083	3496	2551	3375	4082	106.1291994	161.28965	113.9027234	107.920031	78.84083566	128.7976609	155.4195425	3465.365474	3428.786607	0.015426859	0.956432983	0.995951429	GPI	NW_011512127.1	4916422	4941652	+	1921	protein_coding	glucose-6-phosphate isomerase	-
105077182	3489	4721	4518	3295	3184	2387	2470	79.8638155	112.2016802	109.6246713	66.80170557	64.62719604	59.82574455	61.76338268	3974.221624	2677.81551	0.569488847	0.018657237	0.313483751	SERINC1	NW_011516269.1	15143406	15175564	-	2925	protein_coding	serine incorporator 1	TMS_TDE
105080734	3720	3739	4080	3244	2757	3055	3463	87.48436191	91.2975721	101.709295	67.56960511	57.49332476	78.66568181	88.9661947	3653.767613	3151.001544	0.213649613	0.374742457	0.837780397	ACSL5	NW_011517503.1	3449966	3492161	+	2847	protein_coding	acyl-CoA synthetase long-chain family member 5%2C transcript variant X2	AMP-binding
105075561	5071	3780	4267	3288	3262	1701	2685	58.36728638	45.17352349	52.06088267	33.51897638	33.29300669	21.43713848	33.76021603	4056.358746	2530.649894	0.680535123	0.011183735	0.258835264	PDE4B	NW_011515636.1	17618737	18079094	-	5817	protein_coding	phosphodiesterase 4B%2C cAMP-specific%2C transcript variant X1	-
105064012	3964	4047	3256	3634	2372	3274	3490	180.179698	190.9948636	156.8807285	146.2986028	95.60488049	162.9436693	173.2936587	3662.595133	3127.266336	0.22812914	0.374331095	0.837780397	CTDSP1	NW_011511680.1	6686585	6689959	+	1473	protein_coding	CTD (carboxy-terminal domain%2C RNA polymerase II%2C polypeptide A) small phosphatase 1	NIF
105070343	2413	3430	3459	3455	2814	4481	3964	110.2042409	162.6489935	167.4574755	139.7565219	113.9615239	224.0797118	197.7696597	3135.527406	3861.735686	-0.300430809	0.284235301	0.779380218	CDK2AP2	NW_011514130.1	13455800	13458021	-	1466	protein_coding	cyclin-dependent kinase 2 associated protein 2	-
novel.703	3287	3838	5170	3022	1843	3265	3581	123.223405	149.3876675	205.4456909	100.3392864	61.26493905	134.0180501	146.6502667	3808.948238	3002.339713	0.343402179	0.314866486	0.799806054	-	NW_011514758.1	2801065	2802850	+	1786	-	-	-
105082821	2986	4235	4229	3068	2316	3052	4107	126.2943274	185.9789238	189.6027877	114.9297449	86.86118808	141.3400297	189.7596098	3600.208479	3252.771304	0.146490189	0.636143733	0.932676139	CDIPT	NW_011544899.1	6728094	6731647	-	1583	protein_coding	CDP-diacylglycerol--inositol 3-phosphatidyltransferase%2C transcript variant X1	-
105069357	2738	3494	2786	6329	2773	2871	2846	294.2526298	389.8756254	317.3810653	602.4278646	264.2590978	337.8366092	334.1233598	3684.458768	2867.494298	0.361843084	0.203924329	0.716560297	LOC105069357	NW_011513709.1	44307	47960	+	623	C_region	PF07654:Immunoglobulin C1-set domain	C1-set
105075795	6423	4097	3145	3778	3010	1070	2308	238.2515153	157.790186	123.660612	124.1202809	99.00506528	43.45783985	93.52303434	4284.910134	2094.114233	1.032784463	0.002357798	0.132269439	MXD1	NW_011515779.1	3024564	3045143	-	1805	protein_coding	MAX dimerization protein 1	HLH
105066875	2139	3472	5074	2331	2409	4769	3629	69.92875369	117.8530956	175.8362684	67.49480137	69.83529512	170.7099888	129.6035826	3255.511906	3726.862849	-0.195059379	0.613372791	0.928027223	GAS6	NW_011512878.1	309850	330448	+	2048	protein_coding	growth arrest-specific 6	Laminin_G_2
105062970	3423	3222	3065	3855	4102	2954	3201	47.02148386	45.95483823	44.63061816	46.90259372	49.96642254	44.43104521	48.03525937	3315.90924	3412.969044	-0.041670108	0.803813307	0.972641399	SEPT6	NW_011511602.1	225985	288663	+	4874	protein_coding	septin 6%2C transcript variant X2	GTP_CDC
105070885	4168	4854	4304	3080	2369	1715	3300	60.57374903	73.24412416	66.30434642	39.64519028	30.52916834	27.29024759	52.39088303	4072.927337	2496.188784	0.706362277	0.019580406	0.321369352	ECE1	NW_011514262.1	2263696	2313193	+	4607	protein_coding	endothelin converting enzyme 1	-
105076373	3520	3426	2288	4418	3762	2984	3390	113.9638428	115.1670002	78.52237625	126.6873289	108.00314	105.7815309	119.8972313	3311.915194	3392.502855	-0.034578875	0.877839179	0.984949886	EIF4B	NW_011516006.1	6505566	6530008	+	2068	protein_coding	eukaryotic translation initiation factor 4B	RRM_1
105071555	3779	4351	3443	3254	2426	2537	3958	100.7238257	120.4094794	97.2759175	76.81674771	57.33757042	74.03931564	115.243422	3660.693832	3045.688656	0.265446641	0.347108796	0.822179794	FLOT2	NW_011514557.1	4005104	4020688	+	2512	protein_coding	flotillin 2	-
105072100	3461	3452	4207	2680	3964	3131	2822	70.69156654	73.20707724	91.08597488	48.48237062	71.79477217	70.02218879	62.96628212	3426.176551	3300.201068	0.053902036	0.827186677	0.976831789	MAT2A	NW_011514758.1	1304856	1309126	+	3278	protein_coding	methionine adenosyltransferase II%2C alpha	-
105064235	3323	2707	1877	5033	3787	3307	3603	77.62991507	65.66036613	46.48106118	104.1378835	78.44896969	84.59010665	91.94922366	3105.901676	3592.803576	-0.209935247	0.454029725	0.871488578	LOC105064235	NW_011511766.1	3837314	3842070	+	2866	protein_coding	HLA class II histocompatibility antigen%2C DO alpha chain	-
105068861	4761	3732	4161	2206	2300	4411	2038	271.7534868	221.1743977	251.7605344	111.5232709	116.4120532	275.6770478	127.0767673	3703.202519	2993.926812	0.306773369	0.409082526	0.853726416	LOC105068861	NW_011513519.1	37866	43876	+	1173	protein_coding	GTPase IMAP family member 1-like	-
105073872	3208	3436	2927	3858	3849	3213	3000	150.3062662	167.152223	145.3712222	160.0987706	159.9130135	164.8314429	153.5497157	3282.227768	3360.194005	-0.033852759	0.843463918	0.978415513	CNBP	NW_011510722.1	670572	672786	-	1429	protein_coding	CCHC-type zinc finger%2C nucleic acid binding protein%2C transcript variant X3	zf-CCHC
105078187	4014	4155	3538	3256	2124	2394	3976	132.3251517	142.2172692	123.6334115	95.06758796	62.08872106	86.4123441	143.1846437	3693.767214	2912.474352	0.342967594	0.25388613	0.756099973	LOC105078187	NW_011516557.1	2208543	2211539	-	2031	protein_coding	small integral membrane protein 24-like	-
105074711	3570	2082	3779	2610	5170	3591	2627	84.19334791	50.98079024	94.47120338	54.51714663	108.116823	92.72814593	67.67911499	2974.612766	3747.879947	-0.333512556	0.250594191	0.7534361	SRSF5	NW_011515408.1	13171219	13176184	+	2839	protein_coding	serine/arginine-rich splicing factor 5%2C transcript variant X4	RRM_1
105065995	3276	3035	3251	3930	3752	3368	2816	86.01588626	82.7389005	90.48253035	91.39246105	87.3556047	96.82632887	80.77044224	3296.75957	3321.58242	-0.010787034	0.951349564	0.994895866	SET	NW_011512529.1	1001404	1006576	+	2550	protein_coding	SET nuclear proto-oncogene	-
105078429	3204	4375	5345	2806	3137	1827	2729	83.01851371	117.7000855	146.8057778	64.39515009	72.07591003	51.8331499	77.24511376	3924.67038	2555.398244	0.618898045	0.043737858	0.432201177	PYGL	NW_011516558.1	1073796	1109700	+	2584	protein_coding	phosphorylase%2C glycogen%2C liver	-
105070784	4215	4986	5180	3105	2173	1096	2641	194.4935137	238.8779658	253.3671436	126.8972453	88.91201219	55.37384815	133.1254165	4353.071458	1978.921461	1.137279262	0.000669572	0.071629742	BASP1	NW_011514256.1	5515716	5567948	+	1451	protein_coding	brain abundant%2C membrane attached signal protein 1	-
105068317	2461	2997	2809	4244	2742	4397	3704	48.22159716	60.97235851	58.34379955	73.65265366	47.64206713	94.33504273	79.2840798	3038.808347	3716.954601	-0.290416506	0.293571743	0.785911471	IER2	NW_011513414.1	1018340	1021758	-	3417	protein_coding	immediate early response 2	-
105061630	2552	4419	2245	5358	2121	2570	4070	67.83088108	121.951477	63.25227143	126.1341091	49.98971101	74.79395858	118.1751691	3521.75378	3008.831764	0.227257373	0.51906687	0.896044155	TXNDC5	NW_011511150.1	14621507	14641221	+	2519	protein_coding	thioredoxin domain containing 5 (endoplasmic reticulum)	-
105074358	3002	3291	3396	3384	3238	3792	3210	76.39497544	86.95574186	91.60829107	76.27241695	73.06747866	105.65962	89.23683839	3213.295602	3466.045286	-0.109147029	0.603624198	0.925946617	PPP6R1	NW_011515311.1	1408206	1425985	-	2631	protein_coding	protein phosphatase 6%2C regulatory subunit 1	-
105082796	3687	3119	2653	4341	3805	2724	2970	23.3634776	20.52088085	17.8202828	24.36335997	21.3802205	18.89983708	20.55918212	3353.13178	3160.322617	0.085473545	0.667644982	0.942281784	SRCAP	NW_011544899.1	6369401	6399435	-	10566	protein_coding	Snf2-related CREBBP activator protein	SNF2_N
105070140	3282	3668	3081	4018	2835	3110	3298	83.93515375	97.39819649	83.52375373	91.0119234	64.29120209	87.08679554	92.13847074	3435.248287	3134.259953	0.132479429	0.52457378	0.899286616	HNRNPUL2	NW_011514128.1	2663640	2673192	-	2618	protein_coding	heterogeneous nuclear ribonucleoprotein U-like 2%2C transcript variant X1	SPRY
105062004	3095	3514	3251	3568	2489	3527	3816	114.3608608	134.8139378	127.3346867	116.7682186	81.55203983	142.6950244	154.0317194	3295.702317	3369.823945	-0.031920351	0.900820908	0.985707947	SQSTM1	NW_011511506.1	696407	705445	-	1812	protein_coding	sequestosome 1	ZZ
105084036	3698	3801	3078	3943	3308	2517	2902	53.02955573	56.59332702	46.78780699	50.07960625	42.0639209	39.52036121	45.46042849	3554.85441	2916.201285	0.28570179	0.113833659	0.59366593	LOC105084036	NW_011509917.1	1990878	2030846	-	4669	protein_coding	nuclear receptor corepressor 1-like	-
105062038	2886	3844	3708	3416	2466	3415	3474	111.1786792	153.7534386	151.418138	116.5537074	84.23865523	144.0464301	146.1975291	3415.049636	3199.767824	0.094061903	0.720977803	0.958995097	LMAN2	NW_011511506.1	2120486	2136383	+	1738	protein_coding	lectin%2C mannose-binding 2	-
105071393	4229	3194	3487	3671	4395	2000	2207	49.33741784	38.68921495	43.12247417	37.93203671	45.46642213	25.54790747	28.12717396	3577.91237	2797.233756	0.354855541	0.1667982	0.675182947	ROCK1	NW_011514468.1	2579400	2685285	+	5739	protein_coding	Rho-associated%2C coiled-coil containing protein kinase 1%2C transcript variant X1	Pkinase
105065653	3894	3582	3145	3684	3302	2601	2970	205.2897104	196.0708768	175.753862	172.0180036	154.3623825	150.1406165	171.0459199	3508.008446	2969.176089	0.240592529	0.185420653	0.696662992	GRB2	NW_011512519.1	5239288	5290851	+	1270	protein_coding	growth factor receptor-bound protein 2	SH2
105079436	1509	2900	1814	3193	3412	7640	2706	61.15812364	122.0335332	77.93188623	114.6164302	122.6216356	339.0352691	119.8057715	2288.736213	4722.466877	-1.04489831	0.007441424	0.215233529	CD2	NW_011510931.1	10897751	10910926	-	1652	protein_coding	CD2 molecule	V-set
105070927	3313	3156	3186	3916	2475	3650	3472	118.4291506	117.1360157	120.7246464	123.9832191	78.45227662	142.8619753	135.5819669	3316.838122	3286.372281	0.013524685	0.956327049	0.995951429	NECAP2	NW_011514262.1	5679706	5693180	-	1873	protein_coding	NECAP endocytosis associated 2%2C transcript variant X1	-
105079981	2526	2627	3627	2523	3864	5093	2885	57.64321464	62.24309702	87.73550782	50.99353782	78.18890541	127.2550806	71.91934091	2797.774571	4000.793926	-0.516032845	0.07033322	0.50521654	GPR132	NW_011517098.1	13880641	13890775	-	2934	protein_coding	G protein-coupled receptor 132%2C transcript variant X2	-
105082877	3512	3038	4800	2989	2459	2420	3881	86.99282159	78.13272193	126.0326708	65.57493545	54.01079976	65.63430396	105.0165116	3555.394631	2985.464817	0.25210571	0.410697678	0.854614397	MVP	NW_011544899.1	6701530	6722027	+	2703	protein_coding	major vault protein	-
105064461	1007	4282	5217	4569	1196	3552	3261	284.4828436	1255.999734	1562.285632	1143.222635	299.606312	1098.717836	1006.381034	3710.442429	2801.865089	0.405296692	0.41782091	0.857984953	LOC105064461	NW_011511775.1	5	241	+	237	protein_coding	class I histocompatibility antigen%2C Gogo-A*0401 alpha chain-like	-
105070654	3918	3103	4045	2650	3517	2515	3303	41.66531486	34.26165098	45.59757587	24.95968827	33.16467716	29.28429909	38.37106427	3400.586998	3120.675574	0.123837189	0.628289981	0.930483489	ATG2A	NW_011514224.1	1061993	1082072	-	6296	protein_coding	autophagy related 2A	-
105067025	3329	2841	2889	3150	3843	4471	2504	117.1866767	103.8369568	107.8015431	98.21052748	119.9576632	172.3279497	96.29058	2994.835677	3633.48805	-0.278856721	0.250891769	0.753531958	NUB1	NW_011513053.1	337037	360630	+	1902	protein_coding	negative regulator of ubiquitin-like proteins 1	UBA
105071204	3932	3513	3355	3590	2693	2360	3527	139.0714078	129.0086309	125.7852909	112.4609731	84.4605421	91.39510849	136.2745751	3534.104612	2904.84842	0.282992267	0.224809528	0.733358682	LOC105071204	NW_011514262.1	16671195	16678955	-	1893	protein_coding	tyrosine-protein phosphatase non-receptor type 6-like	Y_phosphatase
105069124	2334	3746	2232	4125	2318	4354	3817	174.9944796	291.6134457	177.3906314	273.9242596	154.1097436	357.436196	312.6300296	3022.427708	3618.332234	-0.259446922	0.426349557	0.860798154	PPIB	NW_011510373.1	461547	467233	-	893	protein_coding	peptidylprolyl isomerase B (cyclophilin B)	Pro_isomerase
105068370	2791	3443	2815	3727	2363	3945	3745	136.0028657	174.1973405	145.4050917	160.8535546	102.1045543	210.4853329	199.3540578	3123.123257	3458.16872	-0.146832682	0.596653455	0.924635531	EIF3G	NW_011513414.1	2176495	2180784	-	1374	protein_coding	eukaryotic translation initiation factor 3%2C subunit G%2C transcript variant X3	RRM_1
105064650	3816	3740	3046	3718	2612	2960	2935	124.5712038	126.7643612	105.4028094	107.4983325	75.60937312	105.8004742	104.6652309	3510.778543	2884.58088	0.28360202	0.180914133	0.691756101	HNRNPC	NW_011511992.1	404636	450543	+	2051	protein_coding	heterogeneous nuclear ribonucleoprotein C (C1/C2)%2C transcript variant X8	RRM_1
105070716	3720	3058	3853	3021	2759	2690	3678	54.80043528	46.77295667	60.1662674	39.41620792	36.04009591	43.38903149	59.18856735	3371.047641	3097.345087	0.122227909	0.629007931	0.930483489	EHBP1L1	NW_011514224.1	1599919	1614642	+	4545	protein_coding	EH domain binding protein 1-like 1	CH
105077503	3674	3232	2931	4090	3110	2612	3106	36.70916363	33.52918249	31.04303314	36.1944259	27.55426914	28.57558423	33.90172715	3396.754723	2966.002597	0.195775466	0.297152097	0.788733623	POLR2A	NW_011516271.1	403817	426949	+	6701	protein_coding	polymerase (RNA) II (DNA directed) polypeptide A%2C 220kDa	-
105079747	3734	2876	3190	2959	4105	2922	2940	53.97351705	43.16299395	48.87762335	37.88213233	52.61538297	46.24589881	46.42359518	3140.796234	3308.460816	-0.075174624	0.714217631	0.956544036	KIAA0922	NW_011516836.1	3068926	3227238	+	4632	protein_coding	KIAA0922 ortholog	-
105063919	4073	3126	3077	3010	3796	3310	2332	32.11667116	25.59300981	25.71914953	21.02159463	26.54211264	28.57792661	20.08767605	3270.147568	3139.48398	0.058737648	0.800540938	0.972100685	DOCK5	NW_011510104.1	589717	724698	+	8491	protein_coding	dedicator of cytokinesis 5	Ded_cyto
105070125	2787	3330	3068	3539	2793	4103	3073	70.9776046	88.05314611	82.82333562	79.82666376	63.07372419	114.4122416	85.49327715	3118.271727	3398.983776	-0.124206424	0.612344339	0.927804254	MTA2	NW_011514128.1	2580704	2588607	-	2629	protein_coding	metastasis associated 1 family%2C member 2	BAH
105064168	2623	2911	2597	3915	3762	3716	3094	66.14678201	76.21999403	69.42172043	87.44303914	84.12447964	102.6059967	85.23457003	2929.342718	3549.888001	-0.277052248	0.168379194	0.676985772	SRSF3	NW_011511766.1	1318041	1326312	-	2655	protein_coding	serine/arginine-rich splicing factor 3	RRM_1
105075562	2693	3104	2776	4033	2609	3399	3945	234.4687507	280.5993129	256.2011472	310.9996388	201.4261558	324.0308712	375.2154031	3068.737896	3405.102924	-0.149838571	0.559558226	0.912278495	EIF3K	NW_011510741.1	110711	122190	-	769	protein_coding	eukaryotic translation initiation factor 3%2C subunit K	-
105072524	3297	2624	3524	3023	3462	3594	3018	64.58353975	53.36825499	73.17315644	52.44741541	60.13442052	77.084592	64.58135722	3069.717233	3391.025462	-0.143605394	0.507489896	0.892956425	ARHGAP27	NW_011514977.1	160882	173756	+	3418	protein_coding	Rho GTPase activating protein 27	-
105066338	4098	3312	4242	2585	3394	1824	3076	54.82047927	46.00208082	60.15261755	30.62770589	40.26019567	26.71666937	44.95129834	3535.936203	2754.105002	0.360385966	0.214248065	0.727199197	SGPL1	NW_011512613.1	536327	590380	-	5005	protein_coding	sphingosine-1-phosphate lyase 1	-
105074796	3236	2131	2028	1758	6359	3676	3322	415.0619917	283.7946324	275.7308729	199.7130159	723.2466772	516.2577252	465.4672352	2260.206147	4375.46986	-0.953146741	0.000921492	0.086179809	CMTM3	NW_011515430.1	5906591	5910398	+	522	protein_coding	CKLF-like MARVEL transmembrane domain containing 3	-
105070102	2925	2324	2476	3853	3926	3031	3969	103.8937618	85.70694194	93.22389277	121.2120111	123.6536857	117.8789193	154.0031965	2808.21509	3665.508142	-0.38420846	0.075766303	0.52253932	LOC105070102	NW_011514128.1	1697196	1706417	-	1885	protein_coding	cytochrome b ascorbate-dependent protein 3%2C transcript variant X2	Cytochrom_B561
105078564	4184	3218	2773	4086	3548	2166	2528	32.42673016	25.89487364	22.78108181	28.04741824	24.38306308	18.38046702	21.40294751	3476.849767	2725.264809	0.351291227	0.102218822	0.573150029	NCOA2	NW_011516575.1	1746121	1971243	+	8639	protein_coding	nuclear receptor coactivator 2%2C transcript variant X4	-
105062354	5243	4104	2849	3701	3850	768	1977	125.2367289	101.7830556	72.13687085	78.29859872	81.54658095	20.08628803	51.58739077	3901.098095	2111.428244	0.885435787	0.02462295	0.354789984	STEAP4	NW_011511553.1	179759	202202	+	2803	protein_coding	STEAP family member 4	F420_oxidored
105074559	2575	2534	3360	2687	3126	4983	3190	62.06116842	63.41114563	85.84104265	57.35792443	66.80744416	131.4983215	83.98823068	2752.021267	3855.413095	-0.486340774	0.081949917	0.531905397	RASAL3	NW_011515331.1	195719	205878	+	2778	protein_coding	RAS protein activator like 3	-
105072567	2891	3123	3638	3157	3783	2881	2850	16.14238289	18.10538698	21.53253887	15.61267004	18.73048674	17.6136523	17.38398937	3156.524785	3167.336096	-0.005069984	0.979747732	0.997604247	HTT	NW_011510551.1	1810521	1924872	+	11991	protein_coding	huntingtin	-
105081433	6216	3006	2613	4590	3264	1246	1387	33.90781794	17.02527312	15.10919196	22.17606924	15.78818317	7.442065483	8.265142256	3992.485604	1900.509989	1.070666836	0.002227526	0.129387937	VCAN	NW_011517693.1	194352	299411	-	12274	protein_coding	versican%2C transcript variant X3	Xlink
105063192	3999	2879	4018	2684	4644	1809	2247	38.57485618	28.83439549	41.08429473	22.93076109	39.72265714	19.10636571	23.67778206	3363.535686	2815.456673	0.256354689	0.410103725	0.854278136	KIAA1147	NW_011511605.1	540413	569585	+	6941	protein_coding	KIAA1147 ortholog	-
105070234	4101	2889	2081	3564	5500	1801	2267	146.6759402	107.2834986	78.89585443	112.8989371	174.431522	70.52927703	88.57387939	3076.802473	3069.614759	0.003202556	0.992387475	0.998888679	IFNAR1	NW_011514130.1	3406569	3427452	-	1872	protein_coding	interferon (alpha%2C beta and omega) receptor 1	-
105062283	2503	3486	2627	4211	3469	2473	3404	123.6791552	178.8460357	137.5969241	184.2909245	151.9963397	133.7970028	183.7427648	3119.676469	3127.845731	-0.003698949	0.987444459	0.998728003	LDHB	NW_011511552.1	8114583	8132221	-	1355	protein_coding	lactate dehydrogenase B	-
105076333	3250	3121	2816	3682	3870	2691	2725	23.65214264	23.58289795	21.72364871	23.73307213	24.97418145	21.44309324	21.66400115	3144.323783	3079.303871	0.030044686	0.863907956	0.982498925	KDM5A	NW_011510761.1	1972749	2037669	+	9200	protein_coding	lysine (K)-specific demethylase 5A	-
105076059	3017	3751	4453	2683	2271	2661	3311	108.1946903	139.6670553	169.2763653	85.21859253	72.21724912	104.4869664	129.7104164	3458.237516	2812.48913	0.298240857	0.317324575	0.801803981	ATP6AP1	NW_011515961.1	101340	108687	-	1867	protein_coding	ATPase%2C H+ transporting%2C lysosomal accessory protein 1	-
105062609	2581	3917	2851	3769	1919	3203	3893	76.76927962	120.9676676	89.88964606	99.29071655	50.61364386	104.3140981	126.493701	3211.38188	3114.366471	0.044428104	0.888171278	0.984949886	NUCB1	NW_011511555.1	3953796	3971302	+	2251	protein_coding	nucleobindin 1%2C transcript variant X1	-
105064384	3213	3369	2553	3765	2933	3174	3027	222.0045647	241.6954442	186.9885379	230.4088763	179.7034484	240.1290535	228.4802339	3148.081783	3088.484065	0.02776161	0.892904361	0.984949886	BTF3	NW_011511773.1	7168361	7175179	-	969	protein_coding	basic transcription factor 3	-
105082847	3110	3248	2532	3925	2930	3110	3159	64.2276947	69.6456892	55.42920362	71.79342179	53.65654875	70.32487068	71.26833391	3121.127732	3112.006813	0.004433833	0.983037136	0.998003837	LOC105082847	NW_011544899.1	7047284	7066345	+	3242	protein_coding	eukaryotic translation initiation factor 3 subunit C	-
105069527	3175	3350	2579	3832	3550	2839	2606	222.5949533	243.8555621	191.6619572	237.9469439	220.6953113	217.9332947	199.5864394	3155.284164	2996.452823	0.074520704	0.689623211	0.949596921	CD48	NW_011513761.1	1918972	1930601	-	955	protein_coding	CD48 molecule	-
105068874	2938	3383	2331	4283	2745	3023	3216	71.9759019	86.0505393	60.53277587	92.93224851	59.63082833	81.08865168	86.06694727	3138.947716	3047.149244	0.043038656	0.857835367	0.981777032	PDIA4	NW_011513519.1	620166	637598	+	2733	protein_coding	protein disulfide isomerase family A%2C member 4	-
105080352	3335	3643	3316	3101	3418	2636	2462	96.62084884	109.5848345	101.8362795	79.5719174	87.80924398	83.6193956	77.91984749	3302.916269	2832.981364	0.221262192	0.261776264	0.763021327	CCNI	NW_011517196.1	2119783	2141266	+	2311	protein_coding	cyclin I	-
105083183	1703	2856	3931	2755	2741	4842	3076	32.09182359	55.8797206	78.52280126	45.98163377	45.80173748	99.90590111	63.32148837	2783.577677	3651.228804	-0.391407475	0.257456483	0.758556487	CST7	NW_011544904.1	8078488	8089353	+	3553	protein_coding	cystatin F (leukocystatin)	-
105077726	5158	3328	3797	3035	3495	1055	2016	30.63220523	20.52090536	23.90289561	15.96388782	18.40506157	6.86018761	13.07893821	3783.664795	2125.272407	0.83188935	0.014717827	0.28120252	WDFY3	NW_011516410.1	6581765	6791939	+	11274	protein_coding	WD repeat and FYVE domain containing 3%2C transcript variant X1	Beach
105061599	3597	2636	3088	2431	4476	2858	2797	88.96662954	67.69371997	80.96120883	53.25430307	98.16800092	77.39903257	75.57257171	2903.315524	3342.26205	-0.203316374	0.402086602	0.849516364	MYLIP	NW_011511150.1	8871796	8890179	-	2707	protein_coding	myosin regulatory light chain interacting protein	Band_41
105077506	2927	3247	3036	3651	3394	3158	2407	110.4076893	127.1672154	121.3923609	121.9751829	113.5224109	130.4293506	99.18311038	3147.674137	2994.334048	0.072056605	0.705288027	0.954542171	EIF4A1	NW_011516271.1	476814	482881	+	1775	protein_coding	eukaryotic translation initiation factor 4A1	DEAD
105077045	3606	3354	4588	2088	3120	2228	2790	56.84842241	54.89995995	76.67064138	29.15454283	43.61546009	38.4586902	48.0487322	3407.114197	2716.895728	0.32648198	0.286901106	0.780730516	PLCB2	NW_011516268.1	6321606	6340412	-	4247	protein_coding	phospholipase C%2C beta 2	PI-PLC-X
105071851	3515	3743	2999	3400	3326	2234	2515	83.33656446	92.13960903	75.37020933	71.39572812	69.92390556	57.99359617	65.1378302	3355.407604	2680.30075	0.323940362	0.095874072	0.561932296	PTPN1	NW_011514637.1	7570439	7632453	-	2824	protein_coding	protein tyrosine phosphatase%2C non-receptor type 1	Y_phosphatase
105080177	3478	2646	3421	3054	3701	2628	2796	46.01169117	36.345005	47.97386238	35.78414936	43.4161064	38.06716962	40.40739197	3099.864584	3032.800403	0.031422019	0.878055044	0.984949886	NISCH	NW_011517149.1	653816	684012	-	5061	protein_coding	nischarin	-
105079454	2384	3145	2302	3550	2611	3793	3914	247.086313	338.4381888	252.9069414	325.877096	239.9620033	430.4392722	443.1474903	2773.313072	3536.541784	-0.350534443	0.196122554	0.709886723	LOC105079454	NW_011516738.1	2224182	2230192	-	646	protein_coding	cytochrome c oxidase subunit 4 isoform 1%2C mitochondrial	COX4
105081455	3235	2877	2968	3222	3279	3253	2854	40.98304748	37.84304731	39.85720616	36.15251765	36.83532874	45.12327734	39.4974418	3017.273818	3155.739688	-0.064665089	0.721627361	0.959202544	KDM5C	NW_011510998.1	85417	115625	-	5285	protein_coding	lysine (K)-specific demethylase 5C	JmjC
105080614	3209	3562	3606	3163	2760	3073	2314	231.2751434	266.5443196	275.4849998	201.9023995	176.3849365	242.4981389	182.1829086	3340.494498	2745.205748	0.28317283	0.200684986	0.713920034	ARPC3	NW_011517499.1	5555430	5564162	+	929	protein_coding	actin related protein 2/3 complex%2C subunit 3%2C 21kDa	-
105066883	2645	3419	2935	3489	2180	3803	3196	92.76725454	124.5043149	109.1164241	108.3809725	67.7982822	146.0434086	122.4505762	3060.291267	3156.16605	-0.044324213	0.87418912	0.984949886	LAMP1	NW_011512878.1	538365	547645	-	1909	protein_coding	lysosomal-associated membrane protein 1	-
105063354	3032	3429	2878	3962	2410	3003	2939	105.2378399	123.5738245	105.8879426	121.798025	74.1742118	114.126019	111.4364707	3246.901058	2842.557026	0.192110917	0.393231087	0.845473956	AP2M1	NW_011511611.1	10681216	10690305	+	1929	protein_coding	adaptor-related protein complex 2%2C mu 1 subunit	Adap_comp_sub
105079152	3235	3927	4256	2706	2223	2079	3216	174.9559014	220.5116236	243.988256	129.6179504	106.6072997	123.1105888	190.000781	3510.645042	2554.559172	0.458703983	0.119278522	0.603919851	NFKBIA	NW_011516711.1	558237	560693	-	1238	protein_coding	nuclear factor of kappa light polypeptide gene enhancer in B-cells inhibitor%2C alpha	-
105078830	3198	3352	4520	2439	2118	2839	3173	173.9383565	189.2941477	260.5963508	117.4929342	102.1494489	169.0709151	188.5263285	3364.829914	2782.362435	0.274280364	0.380718492	0.839343685	SUSD3	NW_011516693.1	7465741	7483556	-	1231	protein_coding	sushi domain containing 3	Sushi
105073028	3581	4434	2691	3328	2253	2228	3089	33.79777362	43.45059571	26.92219476	27.81955225	18.85550345	23.02425391	31.84833369	3452.477794	2571.35008	0.425220854	0.113484681	0.593341946	KIAA0930	NW_011514986.1	1621819	1660055	+	7094	protein_coding	KIAA0930 ortholog	-
105083729	3477	2727	2951	3225	3777	2591	2833	35.62329231	29.00886764	32.04878471	29.26456881	34.3138555	29.06587388	31.70742496	3034.775654	3054.952607	-0.009677634	0.958822581	0.996889998	MED12	NW_011544911.1	1139298	1160717	-	6535	protein_coding	mediator complex subunit 12	-
105065228	3369	3265	2479	3545	2543	3134	3228	69.34128787	69.77347493	54.08544553	64.62345581	46.41201479	70.62793238	72.57874487	3092.467453	3032.51002	0.028454946	0.902987391	0.985707947	MGAT1	NW_011512356.1	430504	446749	+	3253	protein_coding	mannosyl (alpha-1%2C3-)-glycoprotein beta-1%2C2-N-acetylglucosaminyltransferase%2C transcript variant X1	-
105073164	3447	3310	4628	2587	2436	2270	2873	166.2749298	165.7790925	236.6420028	110.5261303	104.1971746	119.8941394	151.393124	3476.1588	2562.231955	0.440091553	0.119968388	0.605337609	NCF4	NW_011514986.1	7646845	7664738	-	1388	protein_coding	neutrophil cytosolic factor 4%2C 40kDa	PX
105062002	3680	4153	4928	2658	2183	1468	2477	206.0115619	241.3915047	292.4337326	131.7898001	108.3654107	89.98216529	151.479833	3843.792658	2056.942009	0.901986127	0.003053992	0.144167823	RNF130	NW_011511506.1	556752	617414	+	1196	protein_coding	ring finger protein 130	-
105080450	1788	3290	2257	3291	2885	5372	2662	78.03997303	149.0945501	104.4225147	127.2215039	111.6576756	256.7273915	126.9236878	2594.936616	3735.411047	-0.525465189	0.116817676	0.598723644	ANXA2	NW_011517309.1	2452684	2484744	+	1534	protein_coding	annexin A2	-
105076997	3460	3905	3148	3210	2436	2538	2847	129.4913367	151.7406458	124.8855904	106.4027112	80.84163129	104.0022754	116.3957485	3380.801691	2649.473115	0.351770023	0.116647444	0.598532606	SQRDL	NW_011516268.1	10163518	10205864	+	1789	protein_coding	sulfide quinone reductase-like (yeast)	Pyr_redox_2
105080652	2422	2792	3244	2897	2935	4235	3000	38.00374993	45.48665507	53.95679572	40.26093484	40.83697722	72.75994054	51.42314125	2795.942601	3461.755698	-0.308091122	0.230835997	0.73672936	HIP1R	NW_011517499.1	6932230	6945611	+	4267	protein_coding	huntingtin interacting protein 1 related	-
105063455	3728	3595	3920	2678	2410	1600	3558	156.6877642	156.8824451	174.6458376	99.69027621	89.81924329	73.63185988	163.3616678	3453.20376	2559.480528	0.432099894	0.171213715	0.680734743	ZDHHC18	NW_011511613.1	1864240	1887104	-	1593	protein_coding	zinc finger%2C DHHC-type containing 18	-
105080121	3154	3508	3075	3218	2383	3014	3102	113.8394348	131.4640178	117.6492476	102.8726976	76.26903535	119.1134758	122.3088465	3186.14382	2897.25252	0.137288379	0.558378394	0.911525603	RAB5C	NW_011517136.1	761159	781984	+	1855	protein_coding	RAB5C%2C member RAS oncogene family%2C transcript variant X1	Ras
105062551	2248	2467	2303	3763	3522	3946	3147	44.13843024	50.2928215	47.93221592	65.43917895	61.32013435	84.83289064	67.49977958	2612.785466	3581.789111	-0.454890958	0.04722727	0.44049441	PRKD2	NW_011511555.1	2379987	2409498	-	3410	protein_coding	protein kinase D2	Pkinase
105068180	3663	2907	3283	3367	3032	2594	2536	39.41051168	32.47405046	37.44199921	32.08494638	28.92660872	30.55847902	29.80639407	3244.762034	2731.787201	0.248260415	0.17497218	0.684873997	ADAR	NW_011513412.1	1856691	1886442	+	6223	protein_coding	adenosine deaminase%2C RNA-specific%2C transcript variant X2	-
105081627	2866	2662	2167	3590	3992	4066	2034	55.78182248	53.7948671	44.7083268	61.88622735	68.89698468	86.65038475	43.24665251	2741.919259	3362.008426	-0.294095962	0.273973517	0.770783492	DTX3L	NW_011517767.1	12417832	12425121	+	3440	protein_coding	deltex 3 like%2C E3 ubiquitin ligase	-
105064798	4222	3030	2616	3667	3836	1767	2205	38.0917349	28.38385812	25.01861455	29.30262186	30.68910987	17.45563618	21.73232309	3305.340958	2549.377493	0.374452728	0.151536753	0.654150289	CREBBP	NW_011512008.1	1137998	1232149	+	7421	protein_coding	CREB binding protein	KIX
105072658	3568	3631	2642	3449	3430	2192	2368	84.05735651	88.81644904	65.97762646	71.96596001	71.65362583	56.54289491	60.94212803	3257.074435	2642.660604	0.301426672	0.146244906	0.644535196	TM9SF2	NW_011514982.1	6901165	6953650	-	2842	protein_coding	transmembrane 9 superfamily member 2	-
105076296	3523	3045	2231	4052	3752	2271	2391	34.96043991	31.3738501	23.46803937	35.6136699	33.01567986	24.67561512	25.91963352	3120.052855	2773.389016	0.169851334	0.464254463	0.877066284	LOC105076296	NW_011510761.1	1643096	1758150	-	6747	protein_coding	serine/threonine-protein kinase WNK1-like	Pkinase
105072245	3282	2908	2432	3701	4040	2482	2406	23.34206846	21.47392533	18.33484846	23.3132539	25.47858449	19.32809924	18.6931039	3001.292328	2938.891153	0.030186466	0.886708295	0.984949886	RANBP2	NW_011514758.1	11146688	11189607	+	9414	protein_coding	RAN binding protein 2	Pro_isomerase
105062164	5262	3423	3229	3671	2240	1609	1750	96.52347195	65.19364527	62.78604524	59.64163251	36.43537796	32.31653158	35.06752982	3824.114326	1862.981655	1.037432983	9.83E-06	0.006090027	LOC105062164	NW_011511552.1	118669	143286	-	3650	protein_coding	scavenger receptor cysteine-rich type 1 protein M130	SRCR
105072974	2852	2793	2333	3644	3705	2669	3174	175.3462964	178.2929974	152.0459327	198.4305294	201.9893435	179.6727677	213.1763556	2827.28924	3184.666504	-0.171650803	0.371152831	0.835332615	EEF1B2	NW_011514985.1	17018490	17021942	-	1089	protein_coding	eukaryotic translation elongation factor 1 beta 2	-
105077744	3547	3516	3878	3061	2422	2099	2640	30.91849737	31.8216234	35.83257246	23.63216808	18.7208041	20.03347264	25.13889318	3461.023481	2412.732838	0.520553028	0.021551927	0.336989649	TNRC18	NW_011510927.1	2222100	2304296	+	7681	protein_coding	trinucleotide repeat containing 18	-
novel.771	3277	4118	5164	2262	1699	1840	2784	159.6851992	208.3487216	266.7395714	97.62563467	73.41330419	98.1731337	148.1980499	3710.503527	2160.136327	0.780548032	0.026916259	0.364521646	-	NW_011514988.1	556341	557714	+	1374	-	-	-
105077558	4036	3015	3403	3003	2860	2314	2497	47.46625079	36.81606457	42.42371664	31.2803894	29.82585996	29.797768	32.08022084	3316.341486	2566.644867	0.369659268	0.082816162	0.535191797	GAS7	NW_011516271.1	2139701	2208953	-	5693	protein_coding	growth arrest-specific 7	-
105070564	4257	2883	2953	3339	4058	1787	1834	30.0910205	21.15895346	22.12634632	20.90416054	25.43539453	13.83070846	14.16177313	3292.772881	2487.978565	0.404058639	0.149698124	0.651697248	NIPBL	NW_011510457.1	502184	607970	+	9472	protein_coding	Nipped-B homolog (Drosophila)%2C transcript variant X1	-
105082953	3217	3528	3657	2925	2614	2755	2410	88.09416698	100.3092408	106.1534333	70.94225832	63.47385054	82.60461348	72.09384191	3295.061105	2622.50014	0.329376149	0.139607154	0.634498719	SLA	NW_011544900.1	13263685	13320847	-	2445	protein_coding	Src-like-adaptor%2C transcript variant X2	SH2
105071564	3189	3556	2889	3381	2986	2340	2754	35.48538027	41.08402371	34.07653895	33.32139399	29.46306453	28.51001262	33.47679826	3194.054196	2705.204894	0.239650171	0.201371372	0.715164153	SUPT6H	NW_011514557.1	4135298	4164546	-	6017	protein_coding	suppressor of Ty 6 homolog (S. cerevisiae)%2C transcript variant X3	S1
105081861	4282	3528	3456	3103	3430	1380	1887	59.21024166	50.65181614	50.65670026	38.00274722	42.05691958	20.89372455	28.50408509	3544.301371	2177.047917	0.702817786	0.012236211	0.268238633	PTEN	NW_011517816.1	13433409	13521631	-	4842	protein_coding	phosphatase and tensin homolog	DSPc
105069898	2943	2714	3102	3350	3047	3165	2727	40.36151345	38.64588869	45.09537123	40.69162508	37.05465757	47.52668279	40.8552012	2966.46015	3010.640373	-0.021219948	0.910598786	0.986997762	PHRF1	NW_011510397.1	321976	346279	-	4882	protein_coding	PHD and ring finger domains 1	PHD
105073780	2259	3112	2629	3497	1866	4062	3618	142.6873004	204.0915168	176.0243174	195.6355472	104.5138628	280.9283817	249.6448941	2807.979099	3309.60541	-0.236945824	0.466621676	0.877629267	LY6E	NW_011515163.1	26850	28358	+	1060	protein_coding	lymphocyte antigen 6 complex%2C locus E	-
105068862	2999	3004	3490	2533	3299	3607	2086	69.50305265	72.28423961	85.73651634	51.99309259	67.79581701	91.52930489	52.81128721	2977.514691	3013.004565	-0.01716076	0.948410418	0.994704521	GIMAP8	NW_011513519.1	59529	72601	-	2889	protein_coding	GTPase%2C IMAP family member 8%2C transcript variant X2	-
105074269	2929	3026	3098	3154	2818	3101	2869	91.21281678	97.84118278	102.2659134	86.99238375	77.81631376	105.7364852	97.60050821	2999.074236	2971.793929	0.013300148	0.946597742	0.993886943	SNX20	NW_011515270.1	1386248	1393672	+	2150	protein_coding	sorting nexin 20	PX
105076123	3413	2799	2272	3164	2753	3306	3276	58.45821815	49.77697017	41.2506318	47.99862614	41.81274367	62.00100689	61.29685796	2846.406124	3173.055608	-0.156546597	0.501090693	0.890898314	CECR1	NW_011510761.1	516387	533257	+	3909	protein_coding	cat eye syndrome chromosome region%2C candidate 1%2C transcript variant X3	-
novel.1153	2991	3006	3071	2987	3462	2904	2558	70.81283205	73.89257508	77.07053246	62.63452957	72.68014474	75.27985442	66.1578108	2965.673128	2976.93418	-0.005577225	0.975631507	0.997604247	-	NW_011517550.1	473154	475981	+	2828	-	-	-
105070095	1573	2988	1893	2888	2246	6115	3269	51.3497127	101.2759121	65.50476632	83.50058746	65.01479787	218.5709121	116.5760272	2281.076769	4034.950906	-0.822721011	0.030057668	0.376820842	CD5	NW_011514128.1	1503829	1523146	+	2051	protein_coding	CD5 molecule	SRCR
105073625	3048	3114	2957	3141	2986	2858	2867	66.53898051	70.58234168	68.42668436	60.73124199	57.80217127	68.31404668	68.37131104	3011.267915	2932.530713	0.038297394	0.833021449	0.976979587	TRPC4AP	NW_011515153.1	2456916	2518852	+	3067	protein_coding	transient receptor potential cation channel%2C subfamily C%2C member 4 associated protein	-
105076525	4708	2943	2925	3349	3649	1135	2183	51.50625668	33.42951458	33.9205118	32.45052503	35.39896517	13.59583869	26.08929265	3414.351195	2259.104996	0.595646503	0.068294718	0.502465108	HIPK3	NW_011516265.1	11691266	11769834	-	6120	protein_coding	homeodomain interacting protein kinase 3%2C transcript variant X4	Pkinase
105063426	4008	4249	3941	2786	1932	1199	2774	82.92665653	91.27870049	86.43425041	51.05409728	35.44595928	27.16265602	62.69861313	3719.07419	1993.524934	0.899646437	0.005324198	0.179119512	PTAFR	NW_011511613.1	935633	956700	+	3236	protein_coding	platelet-activating factor receptor	-
105075940	3688	2989	2900	3484	3866	1782	2161	37.95349802	31.93765951	31.63529488	31.7557292	35.27897153	20.07960681	24.2940935	3197.30782	2547.718507	0.327388719	0.178168402	0.690118296	STAG2	NW_011515847.1	1001875	1109224	-	6506	protein_coding	stromal antigen 2%2C transcript variant X1	-
105079639	2790	3275	2252	3746	2423	3528	2845	139.9258305	170.5380407	119.7223047	166.3966236	107.7557052	193.7353512	155.8694474	2936.637171	3001.766856	-0.031428912	0.903277918	0.985707947	SASH3	NW_011516773.1	1333075	1345738	+	1335	protein_coding	SAM and SH3 domain containing 3	SAM_2
105063529	3000	3384	2720	3355	2731	2665	2962	49.55866589	58.04234911	47.62996346	49.08784009	40.00490298	48.20389961	53.45255157	3053.396972	2822.701977	0.11347982	0.56937195	0.917383188	HDLBP	NW_011511614.1	390900	450358	+	4053	protein_coding	high density lipoprotein binding protein	KH_1
105078586	3330	3588	2986	4002	2714	1797	2393	126.8958525	141.9619327	120.6162967	135.0713763	91.70778559	74.97869535	99.61641949	3398.233295	2300.30113	0.562931607	0.003899217	0.155446009	TSPAN13	NW_011516578.1	2357835	2389451	+	1757	protein_coding	tetraspanin 13	Tetraspannin
5309938	2903	2591	2678	3331	2417	3795	3089	368.1188606	341.1337755	359.9685828	374.1094792	271.7758439	526.913616	427.9016651	2809.946617	3183.983257	-0.180075198	0.47422038	0.880076162	ND6	NC_009628.2	13559	14086	-	528	protein_coding	-	-
105080057	4140	3417	3913	2694	2712	1735	2190	205.9350346	176.478234	206.3254192	118.6890173	119.6224658	94.49655651	119.0033112	3510.956285	2204.376866	0.671333607	0.007751344	0.218115928	SDHD	NW_011517118.1	1091049	1100877	+	1346	protein_coding	succinate dehydrogenase complex%2C subunit D%2C integral membrane protein	-
105071471	4027	3573	3028	3163	2850	1506	2587	106.7390269	98.33110065	85.07666802	74.25468295	66.98532038	43.70722053	74.90711542	3393.999506	2304.875909	0.558187416	0.027476531	0.368086507	RAB31	NW_011514468.1	8424633	8483021	+	2526	protein_coding	RAB31%2C member RAS oncogene family	Ras
105074073	3244	4072	3908	3750	965	1671	3108	207.0524211	269.8506767	264.4033875	211.9892225	54.6160076	116.7784013	216.7032939	3687.240148	2001.490785	0.881686119	0.019262311	0.320034153	LTB	NW_011515227.1	479359	481564	+	1049	protein_coding	lymphotoxin beta (TNF superfamily%2C member 3)	-
novel.1074	4483	2767	3711	3371	2571	1505	2304	23.33465719	14.9540256	20.47559981	15.54083986	11.8666445	8.577402577	13.10087177	3524.190061	2121.319333	0.73224138	0.004027213	0.157177584	-	NW_011516901.1	3629785	3668001	+	12863	-	-	-
105073810	2760	2986	3799	2719	1996	2986	3463	137.6992333	154.6779893	200.9114675	120.1474877	88.30313983	163.1168595	188.7382685	3035.42984	2904.012052	0.063964625	0.83149774	0.976979587	MAF1	NW_011515163.1	725168	727937	+	1342	protein_coding	MAF1 homolog (S. cerevisiae)	-
105068860	2427	2782	2590	3132	3650	3416	2633	112.2215261	133.5610406	126.9460378	128.2658944	149.6554123	172.9461362	132.9971357	2674.852368	3243.306988	-0.27799299	0.148311163	0.649025014	GIMAP7	NW_011513519.1	15281	20352	-	1448	protein_coding	GTPase%2C IMAP family member 7	-
105074348	4720	2678	4119	2350	2994	1934	1802	216.7501618	127.6862931	200.5036191	95.5802893	121.9164749	97.24348384	90.39767348	3443.410215	2218.891543	0.633823677	0.038911759	0.413603696	LOC105074348	NW_011515311.1	1215526	1220860	+	1458	protein_coding	leukocyte immunoglobulin-like receptor subfamily B member 4%2C transcript variant X1	-
105064420	3551	2739	2665	3397	4037	1941	2258	34.77443225	27.84951798	27.66429337	29.46374651	35.05591398	20.81236909	24.15562887	3018.885334	2689.814885	0.166280836	0.489459359	0.888203057	ERBB2IP	NW_011511773.1	11528233	11628365	-	6837	protein_coding	erbb2 interacting protein%2C transcript variant X6	PDZ
105069531	2138	2677	3256	2415	3362	3745	2981	60.47618665	78.62150331	97.62793119	60.50299585	84.32717981	115.9885523	92.11359004	2594.102766	3402.955032	-0.391588698	0.11813064	0.602814898	LOC105069531	NW_011513761.1	2011266	2030107	+	2367	protein_coding	T-lymphocyte surface antigen Ly-9-like%2C transcript variant X1	-
105074678	3218	3692	3557	2485	2426	2480	2714	106.1888576	126.4942766	124.4198766	72.62770961	70.98668157	89.60478404	97.83354422	3214.968681	2577.82614	0.318663636	0.213145582	0.725744492	MAX	NW_011515408.1	9638044	9662476	-	2029	protein_coding	MYC associated factor X%2C transcript variant X2	HLH
105080631	2561	3431	3020	2840	2437	3223	3047	72.56393283	100.9364966	90.70498783	71.270962	61.22938998	99.99036358	94.31238408	2922.967368	2968.563098	-0.022222405	0.929657241	0.989903557	RHOF	NW_011517499.1	6232696	6244553	-	2363	protein_coding	ras homolog family member F (in filopodia)	Ras
105078337	2997	3421	4524	2366	2117	2268	2865	111.5399731	132.1944253	178.4758179	77.9904775	69.86470342	92.42159315	116.480561	3317.979904	2465.524586	0.428438531	0.16265552	0.669853685	LOC105078337	NW_011516557.1	6259816	6268336	-	1799	protein_coding	dynamin-2	-
105083268	2322	2838	2278	3306	2578	4557	2672	38.40578686	48.73748535	39.93936576	48.43065557	37.81033579	82.52776588	48.27874151	2619.683459	3355.664186	-0.357037096	0.213416969	0.725871532	STIM1	NW_011544906.1	139017	307716	-	4048	protein_coding	stromal interaction molecule 1	-
105079439	2752	2853	3496	2530	2724	3194	2995	83.18588757	89.54044976	112.0174395	67.73369893	73.0132193	105.711624	98.896993	2878.746337	3023.182659	-0.07059752	0.774623314	0.970208521	GALNS	NW_011516738.1	155824	173411	+	2215	protein_coding	galactosamine (N-acetyl)-6-sulfatase	Sulfatase
105075431	3364	3706	2926	3157	2800	2080	2500	128.4107415	146.8814856	118.3948143	106.7340516	94.77560543	86.93513035	104.248643	3236.409701	2465.874495	0.392233422	0.051635676	0.455140783	RASSF5	NW_011515635.1	807811	835767	-	1754	protein_coding	Ras association (RalGDS/AF-6) domain family member 5	-
105062879	2596	3535	4295	2831	1832	2338	3098	130.0014621	183.8015804	227.9920528	125.5643823	81.35086725	128.1960557	169.4766992	3289.95182	2491.34986	0.401238851	0.199413734	0.712654217	TGFB1	NW_011511566.1	1514714	1527404	-	1337	protein_coding	transforming growth factor%2C beta 1	TGFb_propeptide
105075875	3863	2766	2411	3267	3837	1889	2490	40.33723732	29.98816505	26.6865016	30.21437557	35.52764418	21.5973272	28.40310532	3007.93633	2696.120226	0.157728292	0.52892864	0.90026058	BAZ2A	NW_011515840.1	135229	165784	+	6412	protein_coding	bromodomain adjacent to zinc finger domain%2C 2A%2C transcript variant X2	MBD
105075024	3194	3339	2399	3444	2646	2662	2769	138.4144349	150.2377828	110.2020599	132.1881917	101.6785821	126.3109877	131.085442	3025.213545	2727.411716	0.149671656	0.471770705	0.879559133	SLC25A3	NW_011515580.1	4091946	4098114	+	1545	protein_coding	solute carrier family 25 (mitochondrial carrier%3B phosphate carrier)%2C member 3%2C transcript variant X4	Mito_carr
105070554	2403	2549	3267	2624	3073	3794	2737	56.05919149	61.7417833	80.78954939	54.21755596	63.56949899	96.91187441	69.75139398	2675.29172	3248.523892	-0.280068434	0.255450803	0.757765937	MED15	NW_011514148.1	797949	823396	+	2870	protein_coding	mediator complex subunit 15	-
105070804	1061	3186	1565	4452	2412	4617	3080	72.04658908	224.6260328	112.6484901	267.7541699	145.2340719	343.2768555	228.4724255	2461.569897	3475.545848	-0.497515286	0.243028558	0.746109489	LOC105070804	NW_011509864.1	1480373	1495075	-	986	C_region	PF07654:Immunoglobulin C1-set domain	C1-set
105082890	2870	2963	2464	3401	3661	2597	2408	50.19782768	53.80850833	45.68322155	52.68569401	56.78007017	49.73493838	46.00918542	2856.456593	2870.434904	-0.007147307	0.96933826	0.997604247	RAD21	NW_011544900.1	2125367	2182234	-	3828	protein_coding	RAD21 homolog (S. pombe)	Rad21_Rec8_N
105068712	3187	1730	2085	2164	5206	2933	3056	61.6531712	34.74847377	42.7555412	37.07777456	89.30395432	62.12580474	64.58203733	2249.012988	3675.497254	-0.708778488	0.008220443	0.22461525	SCIMP	NW_011513508.1	7804293	7824338	-	3461	protein_coding	SLP adaptor and CSK interacting membrane protein	-
105071799	2826	2926	3412	2905	2365	2964	2954	157.0218415	168.8023566	200.9601396	142.9608403	116.5231518	180.323661	179.3012985	2975.73971	2820.760073	0.077285873	0.747678545	0.964246341	CTSZ	NW_011514637.1	1689244	1699173	+	1205	protein_coding	cathepsin Z	Peptidase_C1
105074478	2833	3037	2869	2868	1992	3451	3299	91.89922255	102.2883868	98.65266082	82.40004644	57.29909547	122.5735685	116.9048727	2855.732242	3011.464538	-0.076434997	0.786982515	0.971288262	PFKP	NW_011510729.1	5490765	5515604	-	2064	protein_coding	phosphofructokinase%2C platelet	-
105067433	3414	3549	3627	2472	2310	2151	2817	50.58201561	54.59525369	56.96304048	32.43875126	30.34853725	34.89471316	45.59366421	3242.177166	2462.429491	0.396901367	0.133002968	0.625652514	BRPF1	NW_011513243.1	20913357	20928360	+	4519	protein_coding	bromodomain and PHD finger containing%2C 1%2C transcript variant X3	Bromodomain
105073244	2918	3040	3277	2985	2941	2420	2746	51.98804277	56.23517335	61.88816611	47.10267395	46.46290651	47.20849484	53.44458977	3009.837158	2718.026536	0.147090464	0.445574241	0.867089451	CASC3	NW_011514988.1	685846	711648	-	3758	protein_coding	cancer susceptibility candidate 3	-
105082560	2054	2344	1955	3650	3423	4259	2624	30.77954748	36.46999244	31.05428578	48.44374422	45.48433608	69.88050573	42.95469671	2417.588498	3477.640736	-0.524357886	0.050130164	0.447709036	JAK3	NW_011544898.1	1237106	1252389	-	4468	protein_coding	Janus kinase 3	Pkinase_Tyr
105077108	3014	3232	2440	3421	3583	2629	1974	67.10961938	74.71867371	57.58963769	67.46486389	70.74267946	64.0941986	48.01464376	2959.049995	2703.14313	0.130362935	0.549329813	0.906177948	CD164	NW_011516269.1	5766052	5780016	-	3007	protein_coding	CD164 molecule%2C sialomucin	-
105072554	2700	2990	2691	3739	2638	2822	2704	40.70595487	46.80385719	43.00519019	49.92668079	35.26648235	46.58410971	44.53340526	2954.717338	2759.369726	0.098907265	0.620971778	0.929156544	UBTF	NW_011514977.1	1024276	1036886	+	4441	protein_coding	upstream binding transcription factor%2C RNA polymerase I%2C transcript variant X1	-
105078264	5110	3076	3023	2637	1721	2096	2583	66.82298856	41.76453021	41.90406303	30.54204912	19.95625453	30.01116683	36.89898636	3417.649499	2186.547205	0.644483756	0.039027133	0.414228031	C3	NW_011516557.1	4369570	4399703	-	5120	protein_coding	complement component 3	A2M_comp
105068252	3058	3188	3615	2698	2313	2422	2929	89.60375965	96.98919142	112.2819756	70.01865166	60.09765877	77.70509542	93.75472365	3108.03283	2601.249739	0.256863894	0.301767194	0.792408625	CRTC2	NW_011513412.1	2284228	2290592	+	2285	protein_coding	CREB regulated transcription coactivator 2	-
105080128	2224	2850	1927	3799	2411	3719	3291	62.0438154	82.55147713	56.98472031	93.86767354	59.64226029	113.599521	100.2943877	2614.508952	3227.476113	-0.303633124	0.292889985	0.785158479	CNP	NW_011517136.1	886884	893835	-	2400	protein_coding	2'%2C3'-cyclic nucleotide 3' phosphodiesterase	-
105068381	2939	2641	2561	3151	3351	2721	2845	45.52917484	42.47905718	42.05452809	43.23362418	46.03178227	46.15357461	48.14569928	2761.67496	2981.779957	-0.110594628	0.50453326	0.89151538	TYK2	NW_011513414.1	2321817	2340358	-	4322	protein_coding	tyrosine kinase 2	-
105075242	4081	4408	3650	2478	2414	1328	1800	104.0115283	116.646777	98.60995026	55.93700785	54.55635141	37.05950088	50.11554101	3634.354552	1830.472312	0.989273104	0.000547003	0.062828351	EGLN3	NW_011515625.1	448196	474532	+	2627	protein_coding	egl-9 family hypoxia-inducible factor 3	-
105071554	3595	3216	3634	2538	2796	1865	2512	65.6391488	60.96721552	70.3334565	41.04296339	45.26832052	37.28460014	50.10357512	3217.768154	2391.533483	0.427999079	0.083518137	0.537392771	PHF12	NW_011514557.1	3962069	3998021	+	3667	protein_coding	PHD finger protein 12%2C transcript variant X1	PHD
105071409	3815	2618	3898	2078	3058	2200	2465	45.06502917	32.10931428	48.80900353	21.74070905	32.03138848	28.45472567	31.80878442	3087.303769	2571.84371	0.263419073	0.364369421	0.832007118	LPIN2	NW_011514468.1	4381836	4433185	-	5668	protein_coding	lipin 2	-
novel.374	3216	2644	2487	3337	3324	2944	2169	12.96893842	11.07047137	10.63107459	11.91866577	11.88618738	12.99908553	9.555050239	2852.132218	2811.19402	0.020859124	0.91769116	0.988728306	-	NW_011512521.1	3815449	3832051	-	16603	-	-	-
105078362	2654	2668	2868	2910	2851	3299	2870	38.41229415	40.09326525	44.00089057	37.30313766	36.5897729	52.28032164	45.37705004	2725.880152	3053.147038	-0.163456511	0.425086832	0.860708222	AP3D1	NW_011516557.1	1295283	1329651	-	4626	protein_coding	adaptor-related protein complex 3%2C delta 1 subunit	-
105074135	2578	3730	3439	3238	2676	1282	3160	111.6473397	167.7222086	157.8740079	124.2010757	102.764886	60.79111363	149.4987577	3200.477081	2379.396575	0.427656569	0.168920397	0.677611492	LOC105074135	NW_011515231.1	1078	12106	+	1546	protein_coding	tyrosine-protein phosphatase non-receptor type substrate 1-like	V-set
105078844	4080	2835	3521	2400	3103	1833	2327	128.672318	92.8312716	117.7074575	67.03772228	86.77605582	63.29567483	80.16898403	3180.09688	2403.085116	0.404007761	0.133819527	0.62658135	LOC105078844	NW_011516693.1	8083107	8093293	-	2123	protein_coding	hippocampus abundant transcript-like protein 1	MFS_1
105074079	2747	1993	2957	2512	4313	3166	2407	107.0558627	80.64461438	122.1563684	86.70706344	149.0474066	135.0981229	102.4738189	2512.086817	3265.455567	-0.378559029	0.115525285	0.595652216	DDX39B	NW_011515227.1	511932	522618	+	1718	protein_coding	DEAD (Asp-Glu-Ala-Asp) box polypeptide 39B%2C transcript variant X1	DEAD
105078209	2465	3581	3718	2381	2082	2863	3004	62.30313799	93.97527237	99.61285217	53.30101012	46.66238063	79.23206107	82.9426603	3020.013525	2719.735381	0.15114969	0.61977409	0.929156544	MAP2K2	NW_011516557.1	2652437	2674119	-	2649	protein_coding	mitogen-activated protein kinase kinase 2	-
105062165	4198	2393	4095	1849	3156	1937	2453	298.0613727	176.4096085	308.1982451	116.2741627	198.6979685	150.5842297	190.2592788	3125.664309	2501.344814	0.321327705	0.337332566	0.816686658	LOC105062165	NW_011511552.1	184146	188934	+	943	protein_coding	C-type lectin domain family 4 member E-like	Lectin_C
105068186	2730	2735	2535	3377	3195	2869	2617	39.34217785	40.92317828	38.72457912	43.10323414	40.82815756	45.27025142	41.19879444	2776.784763	2907.602965	-0.066310779	0.699019557	0.952476213	UBAP2L	NW_011513412.1	2104713	2142583	-	4646	protein_coding	ubiquitin associated protein 2-like%2C transcript variant X5	-
105083670	2742	2576	3218	3142	2299	2795	3269	100.5957279	98.12376875	125.1443132	102.0942573	74.79011957	112.2743391	131.0122914	2866.342048	2853.854509	0.006472369	0.978934118	0.997604247	LOC105083670	NW_011509917.1	1212333	1233485	-	1825	protein_coding	GRB2-related adapter protein	SH2
105067283	3082	3205	3048	2989	3127	2073	2500	161.3381399	174.2002283	169.1345632	138.5840895	145.1528147	118.8202116	142.9649099	3033.565508	2558.796555	0.245376826	0.205935802	0.718981754	OSTF1	NW_011513243.1	5465594	5515540	+	1279	protein_coding	osteoclast stimulating factor 1	SH3_1
105080599	2885	2913	2781	3144	2794	2384	3117	103.0195151	108.001663	105.2658896	99.43499763	88.46943522	93.21086595	121.5893456	2874.105107	2795.549922	0.040086909	0.839575143	0.977570814	ALDH2	NW_011517499.1	4624458	4651861	-	1875	protein_coding	aldehyde dehydrogenase 2 family (mitochondrial)	Aldedh
105065878	2471	2542	2883	2940	3692	3071	2417	55.44327583	59.21993929	68.56994035	58.42604838	73.45662974	75.44710175	59.24310637	2658.89053	3053.554467	-0.199770387	0.308844991	0.796204091	SRSF1	NW_011512521.1	2947349	2951317	+	2984	protein_coding	serine/arginine-rich splicing factor 1%2C transcript variant X1	-
105062235	3137	2937	3846	2500	2594	2381	2569	107.9866003	104.9725075	140.3387559	76.22166045	79.18054582	89.74315912	96.60608652	3080.355307	2539.042058	0.278775974	0.258289485	0.760192331	CDKN1B	NW_011511552.1	2558598	2563193	+	1945	protein_coding	cyclin-dependent kinase inhibitor 1B (p27%2C Kip1)	-
105067828	2839	3303	2469	4038	1968	2654	2653	51.58255574	62.31065434	47.55230199	64.98106499	31.70704193	52.79891403	52.65744084	3076.544432	2484.921986	0.308389718	0.222842395	0.731685447	IL10RA	NW_011513285.1	1899903	1912481	-	3685	protein_coding	interleukin 10 receptor%2C alpha	-
105074349	3824	2841	3976	2761	2296	1333	2888	411.6256739	317.5207264	453.6740507	263.229176	219.1541122	157.1090955	339.5993067	3316.437984	2189.056853	0.599311256	0.050888425	0.45127975	LOC105074349	NW_011515311.1	1270977	1274562	-	622	protein_coding	leukocyte immunoglobulin-like receptor subfamily B member 4	-
105068121	2916	2380	2876	2903	3079	2847	2899	33.52862051	28.41328171	35.0533912	29.56366335	31.39287017	35.84282573	36.41341544	2717.302413	2967.217678	-0.126877397	0.500465013	0.890898314	MEF2D	NW_011513412.1	571158	600370	+	5823	protein_coding	myocyte enhancer factor 2D	-
105080185	2807	2923	2560	3444	3124	2587	2455	51.77388365	55.97748996	50.051983	56.26191628	51.09430843	52.24579805	49.46578006	2865.174927	2726.991251	0.071350431	0.675222771	0.944638499	WDR82	NW_011517149.1	851603	865342	+	3630	protein_coding	WD repeat domain 82	-
novel.819	4489	3355	4010	2399	2837	803	1977	52.8681474	41.02544362	50.0612687	25.0240605	29.62763542	10.35491742	25.43526057	3542.103913	1828.367646	0.953823597	0.009526224	0.237698108	-	NW_011515311.1	887633	893317	+	5685	-	PF02994:L1 transposable element RBD-like domain	Transposase_22
105083767	3276	2542	2932	2606	2806	2339	3342	36.80827487	29.65469019	34.92034523	25.9333743	27.95647471	28.77520326	41.01975394	2797.415677	2863.739752	-0.033769349	0.8865015	0.984949886	TFEB	NW_011544912.1	2273660	2284026	-	5959	protein_coding	transcription factor EB	-
105068124	2462	2856	2403	3342	2683	3179	2893	78.9086411	95.04099919	81.64005317	94.86936813	76.25184524	111.5613219	101.2907961	2699.442194	2969.132098	-0.137161948	0.523238792	0.898759482	CCT3	NW_011513412.1	687813	700154	+	2089	protein_coding	chaperonin containing TCP1%2C subunit 3 (gamma)	-
105076035	3136	2629	2279	2949	2940	3514	2352	113.9267411	99.16455818	87.76208614	94.88715814	94.70875341	139.7777308	93.34089761	2689.268589	2970.34979	-0.143308879	0.531389863	0.901668322	YWHAQ	NW_011515960.1	1443009	1475115	+	1843	protein_coding	tyrosine 3-monooxygenase/tryptophan 5-monooxygenase activation protein%2C theta	-
105080679	2543	2714	2148	3328	2797	3223	2989	111.7213948	123.7987064	100.0316098	129.4959998	108.9621401	155.0375519	143.4501276	2613.248899	3052.784385	-0.224046478	0.297983841	0.789300742	UBC	NW_011517499.1	8398439	8399962	-	1524	protein_coding	ubiquitin C	ubiquitin
105066537	3091	2240	2108	3355	4591	2126	2213	18.62605209	14.01477408	13.46497052	17.90595049	24.5313964	14.02722219	14.56760835	2622.473613	2902.011676	-0.146282403	0.584897168	0.921235658	USP34	NW_011512850.1	8387678	8574030	-	11111	protein_coding	ubiquitin specific peptidase 34	-
105069185	2612	3145	2807	3084	2478	2936	2656	69.04193245	86.31309513	78.64935601	72.19999741	58.08102035	84.97328834	76.69249587	2859.860754	2736.495845	0.063768617	0.766638687	0.967817071	SCAMP2	NW_011513546.1	7727225	7747889	+	2533	protein_coding	secretory carrier membrane protein 2	-
105079417	3390	4476	3905	1627	2114	1189	2992	59.69837936	81.84067369	72.89485456	25.37660051	33.01117596	22.9261593	57.55849999	3361.852228	2121.43179	0.664185155	0.09655903	0.563160754	CD101	NW_011510931.1	10681077	10712757	-	3802	protein_coding	CD101 molecule	V-set
105066895	2709	2883	2801	2951	2211	3251	2865	82.0342512	90.64568395	89.91089366	79.14773105	59.37014712	107.7928093	94.77545421	2785.999445	2847.245828	-0.031184477	0.898815178	0.985451897	CARKD	NW_011512878.1	1852512	1860519	-	2211	protein_coding	carbohydrate kinase domain containing	-
105079641	4483	2543	1895	3584	3888	1152	2117	65.76548979	38.73396491	29.46805872	46.56722598	50.57649693	18.50411876	33.92619961	3038.118556	2311.259081	0.394342383	0.274080836	0.770783492	HIPK1	NW_011510931.1	13199098	13243646	-	4564	protein_coding	homeodomain interacting protein kinase 1	Pkinase
105067686	3190	3197	2713	2970	2622	2629	2332	78.60967494	81.79829065	70.86766172	64.82235625	57.29426785	70.93531659	62.77676015	2966.356791	2551.376003	0.217480519	0.263892807	0.763441079	IRF2	NW_011513270.1	10667303	10765821	+	2717	protein_coding	interferon regulatory factor 2%2C transcript variant X2	IRF
105072880	3392	2663	2810	2968	3426	2229	2155	26.33431654	21.46612475	23.12520121	20.40859706	23.58558952	18.94797855	18.2767309	2904.294572	2578.237502	0.17158227	0.399823934	0.848373409	SETD2	NW_011510716.1	341461	437848	+	8624	protein_coding	SET domain containing 2%2C transcript variant X1	SET
105075684	3121	2853	2758	3409	3109	1988	2402	59.12922398	56.12113645	55.3879976	57.20295424	52.23027374	41.23931079	49.71259668	2968.911942	2487.668769	0.255014906	0.163476749	0.670976769	ANKRD13A	NW_011515675.1	1393447	1422728	+	3534	protein_coding	ankyrin repeat domain 13A	-
105076025	2432	3406	2248	3684	2300	2715	2844	94.23121443	137.0225785	92.32950705	126.4252688	79.02276526	115.1828074	120.3776455	2867.231899	2672.491446	0.101685517	0.686485471	0.948290481	PDIA6	NW_011515960.1	581613	597144	+	1728	protein_coding	protein disulfide isomerase family A%2C member 6	-
105084052	2522	2477	2215	3395	2695	3190	3091	35.07631423	35.76935847	32.65544398	41.82073826	33.23692283	48.57873045	46.96268402	2579.49872	3047.796276	-0.240409305	0.273766355	0.770567045	LOC105084052	NW_011511150.1	103919	123866	+	4814	protein_coding	tripartite motif-containing protein 26%2C transcript variant X2	SPRY
105078268	3297	2789	4298	2352	2782	1033	3018	64.84915948	56.95740484	89.61171889	40.9737552	48.52166548	22.24704503	64.84696798	3167.841914	2269.532923	0.48101007	0.18808777	0.699566067	EMR1	NW_011516557.1	4487074	4533156	+	3404	protein_coding	egf-like module containing%2C mucin-like%2C hormone receptor-like 1%2C transcript variant X2	7tm_2
105075467	2776	3034	2322	3399	3014	2667	2353	127.303857	144.4621091	112.8748816	138.0563259	122.5627558	133.9157702	117.8769967	2813.852352	2687.040021	0.066597754	0.723836802	0.960093809	LOC105075467	NW_011515636.1	1791601	1830020	+	1460	protein_coding	15 kDa selenoprotein	-
105075059	4239	2596	5128	1460	2489	1233	2418	112.0035432	71.21792369	143.6247726	34.16679545	58.31582327	35.67122548	69.79264809	3373.088933	2040.34547	0.725157797	0.08005639	0.527910392	HAL	NW_011515580.1	2127009	2149363	-	2534	protein_coding	histidine ammonia-lyase	-
105080628	2795	2282	3157	2880	3756	2217	2476	36.73650423	31.1421025	43.98489802	33.52675722	43.77586819	31.90570285	35.55098929	2730.816749	2785.658724	-0.028897913	0.895778296	0.984949886	KDM2B	NW_011517499.1	6015272	6122246	-	5094	protein_coding	lysine (K)-specific demethylase 2B	zf-CXXC
105076078	2097	2773	1478	3193	2445	3459	4107	205.2661253	281.8285578	153.357945	276.8221384	212.2222364	370.7285427	439.1658807	2313.416594	3437.111362	-0.570970685	0.067049107	0.498759494	SSR4	NW_011515961.1	556121	560221	-	684	protein_coding	signal sequence receptor%2C delta	-
105069095	3546	2745	2298	3276	3434	2050	2183	15.79312343	12.69369099	10.84906509	12.92278854	13.56196935	9.99700173	10.62106506	2896.691814	2526.127168	0.197326793	0.374776877	0.837780397	HERC1	NW_011510373.1	40233	199315	-	15033	protein_coding	HECT and RLD domain containing E3 ubiquitin protein ligase family member 1	HECT
105073444	3522	2690	3411	2700	3730	1505	1972	67.58702618	53.59725416	69.38549614	45.89028946	63.47109451	31.62256502	41.33956781	3041.98504	2340.227922	0.378057292	0.184356419	0.695375893	SP3	NW_011515021.1	1782644	1820604	-	3489	protein_coding	Sp3 transcription factor	-
105062185	3326	4279	3949	1413	2770	1295	2486	46.04801444	61.51021212	57.95471702	17.32662085	34.00647385	19.63111829	37.5988726	3260.279013	2169.160941	0.587727477	0.134129791	0.62658135	LOC105062185	NW_011511552.1	696581	732193	-	4836	protein_coding	alpha-2-macroglobulin-like	A2M_comp
novel.256	2801	2608	3058	2516	3398	2732	2399	111.6959351	107.981193	129.2631494	88.86238047	120.1547111	119.2865732	104.5055951	2710.362552	2839.089636	-0.067108868	0.744979057	0.963553689	-	NW_011511610.1	2929863	2931541	+	1679	-	-	-
105083791	2240	3093	2390	3604	2135	3131	2913	26.8774941	38.53336635	30.39846472	38.3008653	22.71599715	41.13489872	38.18266845	2759.270491	2799.07343	-0.020430261	0.939269529	0.992157103	ITPKB	NW_011511147.1	5869449	5963860	+	5580	protein_coding	inositol-trisphosphate 3-kinase B	-
105071492	2626	3075	3001	2743	2327	3596	2121	26.58711137	32.32494747	32.20738174	24.59717819	20.89132502	39.8641698	23.45860251	2821.581219	2737.917485	0.043518665	0.872759975	0.984949886	RAP1GAP2	NW_011514557.1	860392	1029332	-	6613	protein_coding	RAP1 GTPase activating protein 2%2C transcript variant X1	-
105074457	2129	2511	2879	2977	2724	3121	3146	60.57991924	74.18498546	86.83757476	75.0265385	68.73110104	97.23741507	97.79052594	2573.557401	3051.16939	-0.245463306	0.28207891	0.777844615	TRIM28	NW_011515311.1	4126083	4131602	+	2353	protein_coding	tripartite motif containing 28	PHD
105082842	3408	3237	3513	2288	1590	1805	3644	198.071533	195.3356224	216.428086	117.7772863	81.9431718	114.8646228	231.3587238	3090.657962	2424.946812	0.350064067	0.323887031	0.806206553	LOC105082842	NW_011544899.1	6955467	6958735	+	1152	protein_coding	sulfotransferase 1A1	Sulfotransfer_1
105066765	2727	2814	2865	2986	2651	2894	2532	86.28681334	92.44845553	96.09414147	83.68201756	74.38103025	100.2638616	87.52014504	2797.157785	2727.265825	0.036625228	0.850958566	0.98125077	HDAC1	NW_011512866.1	1350670	1377777	-	2116	protein_coding	histone deacetylase 1	Hist_deacetyl
105070104	3135	3072	3082	2584	2636	2297	2660	59.68155534	60.72116193	62.19396059	43.56905531	44.49806875	47.87956439	55.31835526	2932.901456	2553.748371	0.199696263	0.352960084	0.824129645	CPSF7	NW_011514128.1	1732449	1753817	-	3517	protein_coding	cleavage and polyadenylation specific factor 7%2C 59kDa	RRM_1
105071021	2117	2282	2323	2879	2856	2859	4143	297.1511633	332.5741513	345.6358475	357.9161443	355.4740884	439.3972555	635.2673646	2344.969315	3353.772315	-0.51604592	0.034541248	0.396059686	RPL22	NW_011514262.1	13069549	13075791	+	477	protein_coding	ribosomal protein L22	-
105079922	1942	2276	1949	3199	2849	4534	2703	76.48482194	93.07103997	81.36748	111.5894973	99.49738185	195.5213369	116.2939482	2272.325866	3437.62137	-0.597042925	0.033573682	0.390911497	EVL	NW_011517098.1	10085693	10149500	+	1700	protein_coding	Enah/Vasp-like	-
105066632	3185	1899	3716	1835	4236	2306	2272	51.02840824	31.58957798	63.10899763	26.03884401	60.17993376	40.45279145	39.76453851	2646.716569	2884.483437	-0.124313731	0.70589358	0.954849724	CCNL1	NW_011512859.1	8747816	8760640	-	4179	protein_coding	cyclin L1%2C transcript variant X4	-
105064215	2590	2517	3061	2712	2501	3251	2815	44.06867401	44.46616849	55.20857543	40.86984126	37.73436796	60.56668395	52.32312246	2678.588033	2913.912126	-0.121368736	0.60604804	0.926254554	BAK1	NW_011511766.1	3546202	3552790	+	3935	protein_coding	BCL2-antagonist/killer 1%2C transcript variant X3	-
105079524	2359	2496	1835	2871	3952	3661	2256	31.23272973	34.31174912	25.75319184	33.6665211	46.39723579	53.07235253	32.62917795	2330.112215	3284.193596	-0.495121286	0.036767131	0.407289241	PRKX	NW_011516739.1	1301559	1329519	-	5057	protein_coding	protein kinase%2C X-linked	-
105078949	3436	3260	4409	2135	2824	1403	1952	62.32812549	61.39949303	84.77816296	34.30139926	45.42435531	27.86603572	38.68082772	3304.485646	2031.830547	0.701416177	0.02537925	0.358891362	NLRC4	NW_011516700.1	171282	203944	-	3691	protein_coding	NLR family%2C CARD domain containing 4%2C transcript variant X3	NACHT
105073093	2437	3430	2416	3435	2424	2592	2667	43.99199443	64.28779306	46.2304419	54.91966892	38.80108833	51.2318133	52.59278549	2864.137169	2600.708145	0.139367429	0.543207527	0.905696714	MKL1	NW_011514986.1	4987207	5077768	+	3709	protein_coding	megakaryoblastic leukemia (translocation) 1	SAP
105075443	2886	2477	1879	3659	3657	2793	2048	31.75489638	28.29805943	21.91563938	35.65823389	35.68062909	33.64898099	24.61667322	2639.157266	2810.458783	-0.090714138	0.712396834	0.956091813	NUCKS1	NW_011515635.1	1463145	1492315	+	6085	protein_coding	nuclear casein kinase and cyclin-dependent kinase substrate 1	-
105078739	2464	2970	2347	3447	2883	2773	2503	75.46846239	94.44903436	76.19928216	93.50807752	78.30015285	92.99535907	83.74727462	2737.460893	2740.94447	-0.001691002	0.993155596	0.999000454	KARS	NW_011510931.1	812979	826590	-	2186	protein_coding	lysyl-tRNA synthetase%2C transcript variant X1	tRNA-synt_2
105064269	2463	2000	3941	1773	2528	4155	2510	57.23953663	48.25896104	97.08477415	36.49416907	52.09570702	105.7278336	63.7221549	2539.68676	3137.932588	-0.305175045	0.393296895	0.845473956	RGL2	NW_011511766.1	3701430	3709015	+	2881	protein_coding	ral guanine nucleotide dissociation stimulator-like 2	RA
105072509	2588	2728	2908	2801	2571	2973	2787	41.46358572	45.37986768	49.38669675	39.74648614	36.52563968	52.15357718	48.77806727	2711.60035	2824.081103	-0.058515766	0.782769214	0.970210801	GAK	NW_011510551.1	229605	271698	-	4179	protein_coding	cyclin G associated kinase	-
105079186	2854	2503	2532	3490	3269	2386	2314	39.80129645	36.2426858	37.43001003	43.10738948	40.42512204	36.43344993	35.25263946	2771.852558	2646.170272	0.066913213	0.7107308	0.95594287	SMARCA2	NW_011516728.1	2269267	2403909	-	4801	protein_coding	SWI/SNF related%2C matrix associated%2C actin dependent regulator of chromatin%2C subfamily a%2C member 2	SNF2_N
105066795	3015	3116	3923	2077	2478	2550	2181	101.9523127	109.4015535	140.6180483	62.20557497	74.30263867	94.41403397	80.56575217	3023.778535	2426.57593	0.317371976	0.263011782	0.763185662	RNF19B	NW_011512866.1	954059	966318	+	1980	protein_coding	ring finger protein 19B	IBR
105082169	3389	2670	2623	3062	3187	2049	2359	35.30516331	28.8798007	28.96529385	28.25237024	29.44027678	23.37196473	26.84600284	2876.965715	2516.958559	0.192719489	0.32757672	0.80905525	KDM3B	NW_011517961.1	26936959	26982550	+	6427	protein_coding	lysine (K)-specific demethylase 3B	-
105082642	2877	2655	2192	3734	3344	2070	2466	107.7929271	103.2835611	87.05704975	123.9104013	111.0989211	84.91948597	100.9319144	2780.868922	2608.827639	0.092116652	0.665458354	0.942281784	NPM1	NW_011544898.1	10685881	10698442	+	1787	protein_coding	nucleophosmin (nucleolar phosphoprotein B23%2C numatrin)%2C transcript variant X1	-
105072781	3396	2846	2965	3061	2800	1906	2361	60.82797241	52.92816398	56.29545696	48.56037535	44.47202031	37.38050489	46.19730923	3013.08602	2353.181108	0.356519048	0.06472133	0.495850759	AKIRIN1	NW_011514983.1	3835727	3847755	-	3738	protein_coding	akirin 1	-
105062454	2806	3167	2594	3255	2231	2208	3043	34.18967132	40.06559503	33.50350342	35.12701924	24.10460386	29.45729988	40.50365791	2895.04309	2541.179741	0.188276044	0.419620953	0.858873148	CIC	NW_011511555.1	119000	130069	-	5495	protein_coding	capicua transcriptional repressor%2C transcript variant X3	HMG_box
105083238	3590	3614	3968	2263	2298	1439	2105	152.8060965	159.7168205	179.032093	85.31272886	86.73401022	67.06464577	97.87761275	3345.825391	1946.292119	0.78150305	0.006297998	0.19381365	BST1	NW_011544905.1	6274077	6295356	+	1573	protein_coding	bone marrow stromal cell antigen 1%2C transcript variant X1	-
105078127	2394	2652	3782	2250	2306	3087	2801	65.79938249	75.6811053	110.1874642	54.77258482	56.20178951	92.90111131	84.09996511	2752.464945	2792.853801	-0.020985066	0.942978915	0.992904409	STK11	NW_011516557.1	616196	633494	+	2436	protein_coding	serine/threonine kinase 11	-
105077515	2343	2772	1965	3715	2745	3015	2709	72.52549889	89.08979034	64.47539083	101.8498283	75.34491624	102.1862262	91.60358622	2615.470844	2861.958264	-0.129704228	0.585018717	0.921235658	TP53	NW_011516271.1	534553	546513	-	2163	protein_coding	tumor protein p53	P53
105072077	2270	2751	3120	2455	2262	3254	3131	76.03053017	95.66851366	110.7719365	72.82771848	67.181227	119.3345825	114.559277	2618.814333	2958.861581	-0.176034521	0.51885315	0.896044155	RNF167	NW_011514747.1	16470	21350	-	1999	protein_coding	ring finger protein 167%2C transcript variant X3	-
105079220	2978	2807	2658	3380	3069	1913	2426	85.42771645	83.60510397	80.82432252	85.87640411	78.06640167	60.08633046	76.02386334	2889.308323	2457.592637	0.233369478	0.215011836	0.727582906	ABI1	NW_011516730.1	74692	174657	-	2334	protein_coding	abl-interactor 1%2C transcript variant X7	SH3_1
105077754	4393	2971	1987	2715	4094	1069	1925	69.81435016	49.02328653	33.47297831	38.21522115	57.69318355	18.60149328	33.41944748	2959.672338	2272.432726	0.380977159	0.310332861	0.796728185	TLR8	NW_011516475.1	2385230	2400789	+	4213	protein_coding	toll-like receptor 8%2C transcript variant X1	TIR
105069872	3321	3117	1987	3498	3208	1751	2205	80.76768219	78.70853361	51.22472125	75.34797693	69.18250343	46.6274321	58.58175432	2903.653654	2360.309923	0.298781299	0.226180379	0.734345551	CSNK1A1	NW_011513968.1	1330085	1372791	-	2753	protein_coding	casein kinase 1%2C alpha 1%2C transcript variant X1	Pkinase
105077612	2800	3295	3189	2924	2155	2507	2217	50.35469281	61.52528202	60.79241988	46.57387084	34.36547597	49.36542285	43.55446141	3009.702292	2329.745744	0.369563577	0.095563965	0.561077091	PLCL2	NW_011516281.1	1273357	1446935	-	3723	protein_coding	phospholipase C-like 2	PI-PLC-X
105065026	2179	2922	3122	2660	2273	2887	3035	277.8899769	386.9119457	422.0477054	300.4556226	257.0444655	403.1336439	422.8237589	2685.52767	2795.28146	-0.057685676	0.825377376	0.976634168	FXYD5	NW_011512127.1	5504009	5514556	+	525	protein_coding	FXYD domain containing ion transport regulator 5	-
105074136	2612	3639	3217	2406	2650	1426	3098	145.8575604	210.9862256	190.4231855	118.9965697	131.2184236	87.18904205	188.9827747	2945.53054	2401.412895	0.294579502	0.340360401	0.818428066	LOC105074136	NW_011515231.1	19170	29413	+	1199	protein_coding	tyrosine-protein phosphatase non-receptor type substrate 1-like	V-set
105081628	2851	2696	2617	3033	3141	2732	1965	57.08288367	56.0460293	55.54249722	53.78536794	55.76603831	59.89298935	42.97899705	2742.901487	2608.018076	0.072670532	0.712311299	0.956091813	PARP9	NW_011517767.1	12391046	12417853	-	3344	protein_coding	poly (ADP-ribose) polymerase family%2C member 9%2C transcript variant X1	A1pp
novel.159	2040	1888	2325	2550	4876	3439	1900	6.915029645	6.644803514	8.354103056	7.655738769	14.65617848	12.76387853	7.035622268	2153.554793	3345.86896	-0.635790836	0.020254784	0.327023501	-	NW_011511147.1	6811927	6833199	+	19752	-	-	-
105074103	2671	2548	2400	2927	3469	2825	2174	44.0151333	43.5957177	41.92300139	42.72026151	50.6903865	50.97217829	39.13566413	2580.564528	2812.425642	-0.124220081	0.512731515	0.894692336	USP7	NW_011509865.1	1682610	1712646	+	4063	protein_coding	ubiquitin specific peptidase 7 (herpes virus-associated)	UCH
105062032	2929	2811	4656	2096	1777	1723	3014	129.1881134	128.7301586	217.6853228	81.87993876	69.49983625	83.20991331	145.2216835	3120.341404	2223.438554	0.488950934	0.168933863	0.677611492	PDLIM7	NW_011511506.1	1996690	2010769	+	1518	protein_coding	PDZ and LIM domain 7 (enigma)	LIM
105076955	3300	2827	3301	2503	2904	1846	2315	75.79670674	67.41840595	80.37017488	50.91905006	59.14610883	46.42529812	58.08612793	2950.435118	2345.37126	0.330923179	0.153150827	0.657540444	N4BP1	NW_011510812.1	13298	35202	+	2915	protein_coding	NEDD4 binding protein 1	-
105065576	2967	1766	2436	2644	4419	1751	3007	44.64085368	27.58810807	38.8512701	35.23379655	58.95655733	28.84613946	49.42348981	2400.735292	3002.161426	-0.322662295	0.262413656	0.763021327	NPTX1	NW_011512519.1	1810282	1818720	+	4450	protein_coding	neuronal pentraxin I	-
novel.199	1975	1182	1672	2540	5698	3755	2167	8.403258217	5.221729375	7.541016209	9.571882794	21.49790914	17.49351808	10.07220497	1783.473452	3795.692988	-1.089671564	0.00038783	0.054924092	-	NW_011511552.1	876974	908662	+	15736	-	PF00059:Lectin C-type domain	Lectin_C
105062647	3034	3111	3011	2612	2362	2252	2598	60.01113756	63.88995297	63.13061652	45.75857612	41.42755908	48.77207993	56.13587086	2905.506289	2435.260547	0.254762709	0.245162827	0.748144099	AP2A1	NW_011511555.1	4548285	4579404	+	3385	protein_coding	adaptor-related protein complex 2%2C alpha 1 subunit%2C transcript variant X1	-
105077259	3083	2292	2327	3198	3816	2225	2034	35.70635439	27.56150155	28.5681003	32.80450527	39.18984283	28.2155558	25.7340399	2656.808891	2647.119941	0.005093385	0.982249061	0.997604247	BCLAF1	NW_011516269.1	25690497	25718614	-	5781	protein_coding	BCL2-associated transcription factor 1%2C transcript variant X1	-
105076865	3657	3247	2601	2956	2383	2054	2017	249.8468282	230.3283749	188.3658738	178.8695261	144.3663883	153.6511897	150.5358064	3062.09223	2161.111868	0.502740291	0.014133216	0.280673599	LOC105076865	NW_011510774.1	4738	60309	-	980	protein_coding	amyloid beta A4 precursor protein-binding family B member 1-interacting protein-like	RA
105080727	3051	2461	2865	3085	3317	1830	2239	95.05626547	79.60978089	94.6185218	85.12884779	91.63833317	62.42754235	76.20398254	2808.308839	2432.823171	0.206840147	0.32813801	0.80905525	PDCD4	NW_011517503.1	2300116	2316915	+	2149	protein_coding	programmed cell death 4 (neoplastic transformation inhibitor)	-
105077295	3456	3735	2749	2418	2657	1971	1861	104.7497448	117.5401175	88.32160897	64.91104234	71.41081072	65.41125355	61.61843276	3058.651476	2155.078314	0.504986329	0.040409133	0.418722617	STX11	NW_011516269.1	31427427	31452894	+	2209	protein_coding	syntaxin 11%2C transcript variant X6	-
105068010	2647	2771	2164	3163	3183	2587	2320	63.7047435	69.24216372	55.20622853	67.42175742	67.9278139	68.17118868	60.9945245	2621.643362	2695.668737	-0.040160802	0.828896802	0.976979587	GLUD1	NW_011513349.1	265036	298522	-	2782	protein_coding	glutamate dehydrogenase 1	-
105071910	3300	2862	1749	3900	3103	1583	2337	66.11232799	59.53254025	37.14251539	69.20160447	55.12434665	34.72450256	51.14606869	2858.723253	2316.578062	0.303342619	0.278292997	0.773739221	STK4	NW_011514637.1	11351421	11427291	-	3342	protein_coding	serine/threonine kinase 4	Pkinase
105083170	3410	3213	2607	2806	2915	1444	2434	39.77566437	38.91258331	32.23421415	28.98903621	30.15051896	18.44237568	31.01477767	2961.171748	2246.486705	0.398338433	0.11573943	0.596494565	RALGAPA2	NW_011544904.1	5989745	6189801	-	5740	protein_coding	Ral GTPase activating protein%2C alpha subunit 2 (catalytic)%2C transcript variant X1	-
105063308	2748	2795	2961	2870	3241	1945	2268	27.37523076	28.90940459	31.26744971	25.32246641	28.62946687	21.21520702	24.68136335	2797.230346	2462.515423	0.183607673	0.359885272	0.828934447	TBL1XR1	NW_011511611.1	5138752	5293005	-	6721	protein_coding	transducin (beta)-like 1 X-linked receptor 1%2C transcript variant X1	WD40
105065273	5000	3308	1981	2975	3213	730	1617	116.2391625	79.84803694	48.81799469	61.25654312	66.23482038	18.58197776	41.06553857	3251.185127	1782.35545	0.866938408	0.031661375	0.380601981	MEGF9	NW_011512405.1	1147526	1219184	+	2880	protein_coding	multiple EGF-like-domains 9	Laminin_EGF
105072919	3927	3515	2991	2459	2494	1274	2125	81.10037205	75.37087363	65.47738864	44.97835011	45.67216129	28.80832323	47.94087039	3190.830897	1951.22444	0.709385791	0.011325743	0.260702485	SLC40A1	NW_011514985.1	9097630	9117357	-	3242	protein_coding	solute carrier family 40 (iron-regulated transporter)%2C member 1	-
105082610	2612	2597	2292	3025	2978	2687	2590	59.89151195	61.82730673	55.70827489	61.43283109	60.54941716	67.4600065	64.87493017	2571.72449	2768.961305	-0.106488693	0.534056497	0.90300276	GATAD2A	NW_011544898.1	2392406	2446107	+	2920	protein_coding	GATA zinc finger domain containing 2A%2C transcript variant X2	-
105080012	2859	2544	2697	2874	3337	2212	2247	36.2470731	33.48822816	36.24538582	32.27220196	37.51527759	30.70651425	31.12052362	2692.08446	2579.214612	0.061567622	0.739002608	0.963532893	YY1	NW_011517098.1	10226891	10242566	+	5281	protein_coding	YY1 transcription factor	-
105080156	3085	3374	2794	2635	2420	1840	2611	76.61437028	86.99943271	73.55199587	57.95871312	53.29219437	50.0333404	70.83484937	2933.752468	2308.374651	0.345860553	0.136166601	0.629797001	PRKCD	NW_011517149.1	124868	150044	-	2696	protein_coding	protein kinase C%2C delta	Pkinase
105081715	2897	2388	3457	2451	2303	2541	2710	113.9630058	97.53623719	144.1543565	85.39683163	80.33457627	109.4477084	116.4581068	2767.872653	2562.471606	0.111298351	0.660955976	0.941296669	LDB1	NW_011517816.1	2924113	2928029	+	1702	protein_coding	LIM domain binding 1	-
105077361	3938	3135	2675	3525	2835	634	2003	375.0553307	310.0083921	270.0576035	297.3457933	239.4229973	66.11431407	208.394194	3246.534008	1776.223459	0.869891401	0.018586909	0.313483751	SOD2	NW_011516269.1	43063778	43071183	-	703	protein_coding	superoxide dismutase 2%2C mitochondrial	-
105083026	1958	2363	2426	3254	2515	3643	2580	45.36174997	56.84039787	59.57731158	66.76943607	51.6664083	92.41083452	65.29528983	2435.427848	2974.778157	-0.288405093	0.264963602	0.764513007	CDC25B	NW_011544902.1	4092828	4102054	-	2890	protein_coding	cell division cycle 25B	Rhodanese
105080754	2328	2581	2744	2919	2665	2475	3010	322.7087945	371.4771493	403.2040859	358.3809915	327.5806254	375.6554	455.8052841	2592.617803	2752.219582	-0.086067097	0.675707292	0.944995035	RPL36A	NW_011510978.1	718334	721059	+	483	protein_coding	ribosomal protein L36a	-
105064071	2366	1953	1886	2872	4672	2797	2175	20.30149821	17.39930362	17.15410364	21.82633572	35.54752369	26.27800695	20.3872029	2206.221126	3153.826007	-0.515628994	0.035203339	0.399293397	DOCK10	NW_011511680.1	11582688	11770843	-	7803	protein_coding	dedicator of cytokinesis 10%2C transcript variant X9	Ded_cyto
105079050	2699	1884	1548	3404	4870	2254	2060	12.03277346	8.720874342	7.315546993	13.44111986	19.25240488	11.00280397	10.03263728	2298.61599	2974.563088	-0.371981089	0.229903037	0.73672936	BIRC6	NW_011516700.1	250048	458583	+	15018	protein_coding	baculoviral IAP repeat containing 6	UQ_con
105073600	2413	2919	2545	2683	2512	2806	2811	51.07790615	64.15435359	57.10531649	50.30133173	47.15074599	65.03543336	65.00124043	2596.56114	2755.301385	-0.085485621	0.691198226	0.950006251	RBCK1	NW_011515153.1	5434306	5452226	+	3163	protein_coding	RanBP-type and C3HC4-type zinc finger containing 1%2C transcript variant X1	-
105078131	2731	2112	1987	2665	3267	3429	2486	82.29104953	66.07559608	63.46609253	71.12317917	87.29175096	113.1318774	81.83084964	2318.254616	3083.343643	-0.411355601	0.053893548	0.464508702	CIRBP	NW_011516557.1	668557	673216	+	2222	protein_coding	cold inducible RNA binding protein	-
105076859	3639	2747	2937	2687	3249	1357	2047	35.30571279	27.67182882	30.20507144	23.08945284	27.95154441	14.41548916	21.6953073	2958.596332	2173.461072	0.444641819	0.103207984	0.575010389	SLC12A6	NW_011516268.1	264074	346239	+	6901	protein_coding	solute carrier family 12 (potassium/chloride transporter)%2C member 6%2C transcript variant X1	AA_permease
105069141	2694	2803	2557	2985	2874	2465	2248	113.0867856	122.1669245	113.7779196	110.9792155	106.9779328	113.2968408	103.085032	2705.372407	2535.617598	0.093471079	0.581226104	0.920451068	MORF4L1	NW_011513546.1	5283772	5299905	-	1595	protein_coding	mortality factor 4 like 1	-
105079217	3205	3180	3114	2265	2501	2121	2221	275.8185002	284.1441724	284.0710387	172.6420609	190.8544189	199.8585054	208.7992586	2916.489179	2293.055914	0.34687437	0.142576084	0.63884436	LOC105079217	NW_011516730.1	6224	32658	+	778	protein_coding	amyloid beta A4 precursor protein-binding family B member 1-interacting protein-like	PH
105080711	2997	2623	2567	2999	2580	2277	2555	25.60750531	23.2699309	23.249809	22.69551494	19.54759821	21.30248004	23.84824737	2739.714563	2492.4388	0.136588664	0.450247175	0.869047333	NCOR2	NW_011517499.1	7925004	8093029	-	7836	protein_coding	nuclear receptor corepressor 2	Myb_DNA-binding
105070330	2050	2915	2104	2905	2008	3574	3013	105.1764009	155.2813427	114.425593	132.0059866	91.35268614	200.7731349	168.8684864	2439.057021	2957.625003	-0.277920571	0.342725084	0.819914351	PPP1CA	NW_011514130.1	13371756	13374350	-	1305	protein_coding	protein phosphatase 1%2C catalytic subunit%2C alpha isozyme	Metallophos
105070551	2666	2801	2356	3102	2286	2552	2723	51.42573259	56.09830322	48.17354657	52.99625514	39.10116863	53.89985788	57.37900572	2670.930189	2566.148719	0.05797995	0.78327399	0.970210801	DGCR2	NW_011514148.1	674743	707856	+	3471	protein_coding	DiGeorge syndrome critical region gene 2	-
5309936	3237	2385	1743	3163	3386	2322	2249	729.728328	558.2428437	416.5133116	631.5398287	676.859657	573.1487239	553.8510672	2558.185929	2633.881182	-0.042085129	0.861967705	0.98225778	ND4L	NC_009628.2	9888	10184	+	297	protein_coding	-	-
105074992	4351	3130	3347	2054	2857	997	1730	100.0741324	74.74693042	81.60212249	41.84236622	58.26881151	25.10813855	43.4674225	3201.426979	1815.308515	0.818228616	0.018256994	0.310264568	NUDT4	NW_011515580.1	270578	285902	+	2911	protein_coding	nudix (nucleoside diphosphate linked moiety X)-type motif 4	NUDIX
105079315	2789	2742	2352	3125	3320	2083	2055	60.41217406	61.66797331	54.00404126	59.95273761	63.76864718	49.40283008	48.62647766	2690.15469	2458.719965	0.129572718	0.508273746	0.893153333	MTDH	NW_011516735.1	201384	240258	-	3091	protein_coding	metadherin	-
105074303	2383	1708	1592	2808	3348	4366	2259	45.49495421	33.85659909	32.21775285	47.48094347	56.67842958	91.26610769	47.11296705	2056.688023	3363.066569	-0.709293789	0.012408538	0.269364899	PRKCQ	NW_011510729.1	3594375	3706819	+	3507	protein_coding	protein kinase C%2C theta%2C transcript variant X4	Pkinase
105082704	2719	2746	2291	3071	2817	2659	2153	50.82279927	53.29251079	45.39285051	50.8407838	46.69059308	54.41947147	43.96210094	2646.128547	2554.740013	0.050777863	0.784993927	0.970844575	YWHAG	NW_011544899.1	2336	26831	+	3582	protein_coding	tyrosine 3-monooxygenase/tryptophan 5-monooxygenase activation protein%2C gamma	-
105064556	2844	3215	3085	2597	1690	2446	2560	89.14629526	104.6335498	102.504249	72.09891077	46.97357146	83.94923985	87.65944319	2901.343386	2295.372552	0.338166214	0.215440437	0.72787157	MID1IP1	NW_011511989.1	1015656	1018020	-	2136	protein_coding	MID1 interacting protein 1%2C transcript variant X1	-
105073450	3106	2931	1934	3620	2693	2175	1959	110.9111313	108.6690266	73.20540468	114.4894057	85.2713633	85.03927577	76.4175579	2815.705886	2274.348914	0.308092057	0.170299549	0.679097422	WIPF1	NW_011515021.1	2271876	2303816	-	1875	protein_coding	WAS/WASL interacting protein family%2C member 1	-
105071661	2782	2934	3023	2759	3096	1915	1892	66.26302159	72.55886728	76.32472526	58.20346731	65.38953236	49.94241008	49.22891649	2833.207295	2274.177853	0.316774996	0.133718605	0.62658135	WAC	NW_011510549.1	171342	242332	+	2811	protein_coding	WW domain containing adaptor with coiled-coil	WW
105071919	3238	2897	2662	2998	2855	1713	2025	63.6512822	59.12825769	55.46913017	52.19693323	49.76564005	36.87009724	43.48509014	2894.085573	2178.855829	0.409297633	0.04050775	0.418722617	SERINC3	NW_011514637.1	11754025	11771766	+	3406	protein_coding	serine incorporator 3%2C transcript variant X1	TMS_TDE
105063785	4137	2973	2915	3359	1845	996	2136	353.7518458	263.9516478	264.2194262	254.3936369	139.8951742	93.25221151	199.5259912	3280.646186	1665.554967	0.977991026	0.000554032	0.062828351	BNIP3L	NW_011510104.1	1419273	1437468	+	783	protein_coding	BCL2/adenovirus E1B 19kDa interacting protein 3-like	-
105065102	2494	2308	2296	2877	3077	2731	2568	20.49370048	19.69137371	19.99902446	20.9385616	22.42046425	24.57153248	23.05175472	2437.201869	2805.804796	-0.203092071	0.224658435	0.733358682	KMT2B	NW_011512127.1	5926709	5946639	+	8148	protein_coding	lysine (K)-specific methyltransferase 2B	SET
105078562	2644	2829	2053	3137	3043	2432	2212	65.71111179	73.00062636	54.08530785	69.05178819	67.06137998	66.18011887	60.05477193	2601.037024	2560.106908	0.022887103	0.906675503	0.985993859	TRAM1	NW_011516575.1	1617609	1643781	+	2694	protein_coding	translocation associated membrane protein 1	LAG1
novel.412	2873	2440	2811	2616	2983	1978	2634	64.18356545	56.59711759	66.56746993	51.76175575	59.09280909	48.3839263	64.28194641	2642.302981	2530.710553	0.062138062	0.763037079	0.967021762	-	NW_011512859.1	3587169	3591620	-	2997	-	PF06624:Ribosome associated membrane protein RAMP4	-
105065264	2648	2318	2276	2653	3702	2600	2137	44.99836299	40.89859984	40.99812394	39.92997429	55.78382859	48.37697291	39.67055634	2423.571364	2786.036726	-0.201268427	0.313529009	0.799001949	RAB14	NW_011512405.1	729545	744563	+	3940	protein_coding	RAB14%2C member RAS oncogene family	Ras
105074963	2719	2640	1866	2683	2872	3133	2408	40.58120084	40.91060368	29.52162901	35.46658766	38.00959931	51.19914273	39.26062456	2422.902631	2833.321694	-0.225647362	0.308465415	0.796204091	TBC1D1	NW_011515567.1	8554735	8737064	-	4486	protein_coding	TBC1 (tre-2/USP6%2C BUB2%2C cdc16) domain family%2C member 1%2C transcript variant X2	TBC
105065970	2579	2260	1834	3543	3376	2121	2553	74.75053719	68.01233568	56.34758398	90.95303066	86.76779942	67.31165245	80.83488516	2470.60515	2667.832369	-0.110748585	0.632467353	0.931545989	FAM102A	NW_011512529.1	490065	522664	-	2310	protein_coding	family with sequence similarity 102%2C member A	-
105066744	3015	2553	3273	2316	2081	2433	2595	51.6941304	45.44865204	59.48574638	35.17025517	31.63873909	45.67542893	48.60448152	2761.628053	2417.397843	0.192144763	0.457080295	0.873322512	PHC2	NW_011512866.1	615581	676650	+	3905	protein_coding	polyhomeotic homolog 2 (Drosophila)%2C transcript variant X2	-
105067805	2173	2610	2040	3455	2061	3435	2488	20.91883757	26.08762863	20.81713608	29.45838405	17.59336782	36.20688568	26.16454775	2494.754772	2734.217328	-0.131974368	0.638113199	0.933315308	BCL9L	NW_011513285.1	1258351	1285669	+	6955	protein_coding	B-cell CLL/lymphoma 9-like	-
105064220	2641	1715	4380	1467	2472	3265	2313	85.09377954	57.37329751	149.5948062	41.86417846	70.627047	115.1858698	81.4123105	2558.551463	2729.983569	-0.093608602	0.809849681	0.974058646	PHF1	NW_011511766.1	3644874	3649040	-	2078	protein_coding	PHD finger protein 1	PHD
105073402	2553	2132	4266	2058	2701	2688	1845	58.57880165	50.79174611	103.7584587	41.8232796	54.95502651	67.53136692	46.24566977	2743.105406	2420.582779	0.180361468	0.574710248	0.919147446	NELFB	NW_011515016.1	134624	143744	+	2918	protein_coding	negative elongation factor complex member B	-
novel.600	4048	2903	4042	2148	2369	984	1749	98.02126975	72.98659959	103.7502428	46.06776511	50.86722551	26.08924592	46.26522351	3270.86654	1675.0175	0.965263553	0.003560102	0.151686853	-	NW_011514130.1	6658428	6661192	+	2765	-	-	-
105076003	2863	2336	1814	3559	3581	1951	2137	20.94728533	17.74579718	14.06878768	23.06308688	23.23292502	15.62968688	17.08031821	2558.462328	2516.812138	0.023609121	0.925506363	0.989310822	USP9X	NW_011515959.1	782104	868826	+	9151	protein_coding	ubiquitin specific peptidase 9%2C X-linked%2C transcript variant X1	UCH
105070719	2911	3500	3337	2185	1685	2113	2496	72.23958059	90.18147398	87.78134066	48.02501381	37.07883539	57.41417324	67.66477257	2966.796779	2150.882932	0.464076012	0.116548093	0.598411306	AP5B1	NW_011514224.1	1727526	1730438	-	2698	protein_coding	adaptor-related protein complex 5%2C beta 1 subunit	-
105074380	2268	2394	2674	2584	2550	3006	2750	111.0022824	121.6548084	138.7277216	112.0119646	110.6680374	161.0884648	147.0302133	2438.305655	2816.540684	-0.20792298	0.335573182	0.815791446	U2AF2	NW_011515311.1	1717010	1727079	+	1368	protein_coding	U2 small nuclear RNA auxiliary factor 2	RRM_1
105072212	3066	2648	4611	2270	2695	982	1936	116.570256	104.5321433	185.833375	76.44067328	90.85891339	40.88026435	80.40924563	3138.651813	1836.691429	0.772805233	0.027509661	0.368198608	RNF149	NW_011514758.1	7756830	7770237	-	1761	protein_coding	ring finger protein 149	-
105070147	2489	2392	3536	1808	3437	2254	2288	72.42412113	72.26629458	109.0645435	46.59505298	88.68109328	71.81230334	72.72762278	2548.253155	2638.282779	-0.050307613	0.861833121	0.98225778	NXF1	NW_011514128.1	2715131	2726194	-	2301	protein_coding	nuclear RNA export factor 1	-
105073928	1925	3144	2067	3393	2006	2695	2943	75.10838195	127.3668723	85.48917799	117.2531661	69.40356359	115.1338559	125.4391115	2563.916516	2615.068877	-0.028283812	0.921721413	0.989199	RPN1	NW_011510722.1	887562	901170	+	1716	protein_coding	ribophorin I	-
105076273	2759	3307	3366	2189	1726	2321	2505	64.90703348	80.77752261	83.93965192	45.61092377	36.005929	59.78631808	64.37730991	2888.26516	2241.051851	0.366125881	0.212512273	0.725609296	SPRYD3	NW_011516006.1	6552151	6574724	-	2846	protein_coding	SPRY domain containing 3%2C transcript variant X1	SPRY
105062863	2276	3004	2453	2970	1808	3040	2614	62.55613807	85.72625954	71.46743779	72.29981196	44.06454269	91.48667911	78.4852941	2623.205222	2563.316255	0.033538107	0.903516319	0.985707947	SHKBP1	NW_011511566.1	1084462	1095315	+	2436	protein_coding	SH3KBP1 binding protein 1%2C transcript variant X2	K_tetra
105074186	2320	2804	2366	3048	2654	2679	2288	52.56606351	65.96472473	56.82575351	61.16676047	53.32262959	66.46251817	56.63156007	2577.09078	2562.915179	0.008081918	0.966834233	0.997604247	SRPR	NW_011515235.1	1436502	1442434	-	2955	protein_coding	signal recognition particle receptor (docking protein)	-
105075595	3457	2829	3144	2454	2732	1448	2084	47.67438519	40.50745364	45.96013029	29.973905	33.40870071	21.86456751	31.39557715	2937.907532	2068.660776	0.505862039	0.04537971	0.435444058	RAB8B	NW_011515640.1	223074	279624	-	4855	protein_coding	RAB8B%2C member RAS oncogene family	Ras
105072037	2288	1917	2116	2815	4190	2559	2251	100.5845026	87.50108534	98.60608317	109.6065475	163.3361237	123.1776591	108.1024614	2225.46271	2954.689826	-0.409035744	0.062399675	0.489959431	NAP1L1	NW_011514683.1	7355416	7374996	+	1523	protein_coding	nucleosome assembly protein 1-like 1	-
105071748	2310	2246	3414	2218	2449	2931	2556	55.91582795	56.44803216	87.59902837	47.5518446	52.56597624	77.68286	67.58785512	2524.361389	2690.271128	-0.091822276	0.733356338	0.962394475	TARS2	NW_011514627.1	1231101	1242235	-	2766	protein_coding	threonyl-tRNA synthetase 2%2C mitochondrial (putative)%2C transcript variant X4	tRNA-synt_2b
105063112	2131	2849	1793	3312	2001	3271	2763	43.86057716	60.88350079	39.11867843	60.3759903	36.52003209	73.71536912	62.12362827	2449.742846	2756.481855	-0.169955831	0.560827905	0.912818624	SND1	NW_011511605.1	10478110	10856594	-	3253	protein_coding	staphylococcal nuclease and tudor domain containing 1	-
105077308	3163	2705	2754	2990	2956	1515	2036	49.97044251	44.37082946	46.12017342	41.83774209	41.41060757	26.20675473	35.13798168	2848.682079	2140.929688	0.411788837	0.062560747	0.490054445	TAB2	NW_011516269.1	35406841	35457817	+	4238	protein_coding	TGF-beta activated kinase 1/MAP3K7 binding protein 2	CUE
105081204	2535	2550	2130	3219	2498	2731	2444	51.82527498	54.12776644	46.15898465	58.28645937	45.28446641	61.13247226	54.58205566	2540.693121	2592.217883	-0.028712308	0.887417201	0.984949886	SDHA	NW_011517677.1	121159	137992	+	3275	protein_coding	succinate dehydrogenase complex%2C subunit A%2C flavoprotein (Fp)	-
105071207	2357	2464	1938	2589	2204	2961	3586	143.4636425	155.7181548	125.0400203	139.5716998	118.9561857	197.3364385	238.4391642	2286.709843	2999.941413	-0.391452772	0.137134367	0.630906884	TPI1	NW_011514262.1	16732596	16735677	-	1100	protein_coding	triosephosphate isomerase 1	-
105076520	3329	2621	3553	2236	2400	1639	2316	166.7083464	136.2783429	188.6043687	99.17412886	106.5731885	89.86883462	126.6972354	2912.356934	2124.01787	0.455291004	0.088606444	0.548113496	LMO2	NW_011516265.1	11294766	11304779	+	1337	protein_coding	LIM domain only 2 (rhombotin-like 1)	LIM
105078024	2908	2552	2758	2700	2702	1952	2517	41.99774098	38.26735746	42.22199817	34.53650128	34.60270438	30.86725073	39.70999012	2684.149181	2397.250414	0.163026255	0.405700433	0.851421464	RRP1B	NW_011516553.1	2173877	2191208	-	4636	protein_coding	ribosomal RNA processing 1B	-
105076656	2061	3080	2439	2618	1582	3570	2724	130.1808438	201.9928894	163.3028947	146.4609273	88.60714409	246.9016058	187.958179	2508.978544	2727.923263	-0.120538299	0.715180875	0.956877776	EIF3F	NW_011516265.1	30346318	30353112	-	1060	protein_coding	eukaryotic translation initiation factor 3%2C subunit F	Mov34
105069739	2674	2397	2047	2964	3138	2469	2363	21.16995955	19.70347984	17.17866696	20.78355672	22.02950475	21.40258956	20.43654057	2458.313994	2655.467552	-0.111269393	0.539144633	0.904233321	SEC16A	NW_011513939.1	2766393	2798068	-	8457	protein_coding	SEC16 homolog A (S. cerevisiae)	-
105079392	2399	2967	2426	2669	1923	3011	2648	102.9628619	132.21605	110.3707888	101.456991	73.18512366	141.4971592	124.1519008	2571.206285	2598.656348	-0.015129654	0.954409111	0.995951429	WAS	NW_011516737.1	3363160	3369985	+	1560	protein_coding	Wiskott-Aldrich syndrome	PBD
105077832	2632	2509	1878	3415	2758	2538	2298	37.9871287	37.59824029	28.73155712	43.65402953	35.29701784	40.10779707	36.23144395	2531.040819	2546.048553	-0.00834921	0.968676266	0.997604247	NNT	NW_011516528.1	11528424	11604409	-	4639	protein_coding	nicotinamide nucleotide transhydrogenase%2C transcript variant X2	-
105070936	2679	2399	2082	3541	3281	1774	2271	15.09205862	14.03208776	12.43281545	17.6678923	16.38985719	10.94248584	13.97584061	2595.383169	2413.639028	0.10466433	0.64859561	0.937419373	SPEN	NW_011514262.1	6083434	6158856	-	11885	protein_coding	spen family transcriptional repressor%2C transcript variant X1	RRM_1
105069710	2631	1854	1549	2685	3649	2984	2666	45.22601702	33.08975093	28.22486698	40.87848862	55.62045362	56.16333914	50.06251618	2117.188786	3099.183535	-0.549641151	0.015687699	0.290867944	RAPGEF1	NW_011513939.1	923277	1027352	-	3895	protein_coding	Rap guanine nucleotide exchange factor (GEF) 1%2C transcript variant X2	-
105082943	3098	2671	2737	2099	3752	1549	2066	37.83015523	33.86467192	35.42782572	22.70137669	40.62680868	20.71069798	27.55954619	2624.651396	2396.308035	0.131005498	0.648951003	0.937419373	ASAP1	NW_011544900.1	11358420	11635200	-	5483	protein_coding	ArfGAP with SH3 domain%2C ankyrin repeat and PH domain 1%2C transcript variant X4	PH
105077063	2694	2883	2347	2901	2336	2697	2102	92.54665112	102.830994	85.46517743	88.26609069	71.15888336	101.4450057	78.88253582	2652.556663	2409.702459	0.138683723	0.506218865	0.892092263	PATL2	NW_011516268.1	9553660	9575074	-	1949	protein_coding	protein associated with topoisomerase II homolog 2 (yeast)	-
105079389	2506	2586	1480	3104	2488	3373	2423	243.5212142	260.9158901	152.4510576	267.1532692	214.3874108	358.8877899	257.2137511	2347.518179	2813.132032	-0.260836078	0.347339171	0.822179794	RBM3	NW_011516737.1	3292351	3295451	+	689	protein_coding	RNA binding motif (RNP1%2C RRM) protein 3%2C transcript variant X1	RRM_1
105064885	2726	2627	3115	2104	2310	2548	2526	51.86585487	51.8957791	62.82416604	35.45556995	38.97273084	53.08132078	52.50178512	2621.548336	2500.874702	0.068000466	0.787310869	0.971288262	CLCN7	NW_011512008.1	3096215	3119786	+	3519	protein_coding	chloride channel%2C voltage-sensitive 7	Voltage_CLC
105068208	2388	2143	2545	2558	2928	2937	2439	80.42533863	74.937124	90.85720124	76.30309647	87.44255068	108.3051555	89.73366602	2364.150099	2790.173376	-0.238992693	0.214555163	0.727288636	CHTOP	NW_011513412.1	2499956	2509065	-	1988	protein_coding	chromatin target of PRMT1%2C transcript variant X2	-
105073236	2601	1670	1902	3905	2981	2112	2761	23.39738326	15.59766838	18.13637311	31.11222147	23.77837009	20.80211335	27.13178572	2421.752529	2624.088746	-0.115599896	0.673380967	0.944374746	CIITA	NW_011509865.1	254276	301310	-	7443	protein_coding	class II%2C major histocompatibility complex%2C transactivator	-
105083289	2240	2077	2310	2845	2829	3076	2548	34.70069807	33.4074221	37.93282308	39.03511926	38.86120921	52.17508104	43.11959289	2311.95204	2850.56875	-0.301953191	0.126202787	0.615210847	INPPL1	NW_011544906.1	729903	740934	+	4322	protein_coding	inositol polyphosphate phosphatase-like 1	Exo_endo_phos
105062458	2707	3024	3229	2148	1677	2200	2935	92.47133769	107.2548515	116.9229924	64.98845435	50.79782486	82.28642096	109.5246881	2758.071791	2337.75985	0.238642084	0.436679149	0.863213785	DEDD2	NW_011511555.1	184486	198897	+	1960	protein_coding	death effector domain containing 2	-
105072640	2034	1858	2830	2597	3052	3310	2238	129.0843062	122.4290502	190.3802637	145.9746667	171.751364	230.0049051	155.1556565	2286.813725	2888.524212	-0.336979159	0.173129161	0.682149078	CMTM7	NW_011514982.1	3547316	3554984	+	1055	protein_coding	CKLF-like MARVEL transmembrane domain containing 7	-
105081674	3046	2574	2128	2864	3085	1822	2389	24.81639641	21.77377025	18.37779635	20.66640229	22.28728448	16.25338412	21.26228835	2594.851557	2416.160777	0.102820952	0.631599482	0.931181665	ITPRIP	NW_011517816.1	1177325	1208257	+	8218	protein_coding	inositol 1%2C4%2C5-trisphosphate receptor interacting protein%2C transcript variant X7	-
105071966	3163	2784	2021	3044	2954	1762	2173	50.2669678	45.93767408	34.0457419	42.84608957	41.62815442	30.66027237	37.72491396	2688.920592	2278.630189	0.23874728	0.285604619	0.780102167	ZNF217	NW_011514637.1	5418236	5443768	+	4213	protein_coding	zinc finger protein 217	-
105078440	2256	2414	2516	2923	2752	2930	2070	45.89719757	50.99183183	54.25886471	52.66946846	49.64650406	65.26814982	46.00472658	2473.246242	2603.594041	-0.074017537	0.721410864	0.959179009	ARF6	NW_011516558.1	1860134	1863424	-	3291	protein_coding	ADP-ribosylation factor 6	Arf
105063823	2325	2757	2583	2688	2161	2768	2563	70.21537504	86.44946369	82.68879462	71.89878869	57.87049523	91.5296826	84.55570284	2544.349287	2549.979528	-0.003013266	0.989523379	0.99875648	NRBP1	NW_011511623.1	3489310	3499370	-	2217	protein_coding	nuclear receptor binding protein 1	Pkinase
105078404	1969	2984	3818	1951	2588	2284	2249	31.12914965	48.9820136	63.98386308	27.318815	36.28097774	39.53704879	38.84150341	2676.687065	2387.264866	0.164984588	0.590076057	0.92290977	PNPLA6	NW_011516557.1	4938222	4959124	+	4235	protein_coding	patatin-like phospholipase domain containing 6	-
105070760	2894	2686	2877	2390	2397	2177	2416	171.1697655	164.9494272	180.3770929	125.201484	125.7157621	140.9852134	156.1027284	2678.39888	2353.00172	0.18686829	0.380888335	0.839343685	ATP6V1G1	NW_011514248.1	2543692	2553547	-	1132	protein_coding	ATPase%2C H+ transporting%2C lysosomal 13kDa%2C V1 subunit G1	-
105072177	3334	3470	3452	2083	1213	1702	2575	102.3023959	110.5518358	112.2804098	56.60991804	33.00457766	57.18292588	86.31424536	3071.325891	1893.393117	0.698040682	0.044530403	0.433639222	ARID5A	NW_011514758.1	5133527	5138692	+	2182	protein_coding	AT rich interactive domain 5A (MRF1-like)	-
105080532	2266	2667	2495	2579	2631	3039	2148	232.3387669	283.9233201	271.1722951	234.2050004	239.2080506	341.1764787	240.5919469	2459.852721	2635.608681	-0.099507782	0.650433191	0.937992949	LOC105080532	NW_011517499.1	568056	573582	+	653	protein_coding	histone H2A.V	Histone
105065833	4823	2232	2128	3092	3381	922	1240	65.44750162	31.44751084	30.60979539	37.16193698	40.68311054	13.69914112	18.38156697	2995.734656	1765.028257	0.762930538	0.0510411	0.451856966	USP32	NW_011512521.1	67383	232599	-	4934	protein_coding	ubiquitin specific peptidase 32	UCH
105070618	2884	2968	2572	2728	2477	1996	2178	69.30891492	74.05834711	65.52059011	58.06591263	52.78530309	52.52196773	57.17902611	2742.303135	2225.537354	0.301190271	0.103957727	0.576810222	MARK2	NW_011514224.1	251280	301818	+	2786	protein_coding	MAP/microtubule affinity-regulating kinase 2	Pkinase
105080117	2516	2399	2635	2701	2371	2738	2440	47.17324396	46.70158585	52.36953496	44.85312808	39.41938359	56.20890919	49.97582439	2516.188294	2556.233608	-0.022618063	0.911876061	0.987149389	STAT5A	NW_011517136.1	644786	662713	-	3571	protein_coding	signal transducer and activator of transcription 5A	-
105082527	2412	2859	2309	2812	2392	2603	2411	72.22382083	88.8860458	73.28921699	74.57641795	63.5122504	85.34221934	78.86519871	2547.382396	2503.279696	0.025357495	0.900759315	0.985707947	AP1M1	NW_011544898.1	149747	177505	+	2236	protein_coding	adaptor-related protein complex 1%2C mu 1 subunit%2C transcript variant X2	Adap_comp_sub
105068448	2455	2574	2510	2631	2256	2763	2589	53.55864287	58.30460863	58.0449954	50.83723974	43.64257149	66.0002469	61.70141911	2497.968856	2585.255236	-0.049370827	0.819382487	0.975465064	PRPF6	NW_011513418.1	192654	237623	-	3069	protein_coding	pre-mRNA processing factor 6%2C transcript variant X1	-
novel.900	2879	3073	3380	2145	1945	1812	2503	79.85081532	88.49454994	99.37276696	52.69240645	47.83551622	55.02784322	75.83742433	2851.952947	2120.805094	0.427366556	0.123174517	0.6107386	-	NW_011515853.1	3093046	3095590	+	2414	-	-	-
105078711	2386	2660	2466	2593	2689	2482	2412	50.28381041	58.20437796	55.08886257	48.39977073	50.25065332	57.27249804	55.52902901	2483.155342	2546.718014	-0.036442239	0.841412135	0.97804767	AMFR	NW_011516690.1	4512410	4541629	+	3177	protein_coding	autocrine motility factor receptor%2C E3 ubiquitin protein ligase	CUE
105072650	2573	2163	2539	2250	3700	2481	1940	68.9363819	60.17020535	72.10815653	53.39176335	87.90297893	72.78167929	56.78000998	2346.032657	2671.726496	-0.187810998	0.415690241	0.857382545	PDCD6IP	NW_011514982.1	4378472	4435476	+	2499	protein_coding	programmed cell death 6 interacting protein	-
105069069	2043	2402	2027	2788	2075	3080	3222	86.90376545	106.0863495	91.39805814	105.0379032	78.26750652	143.452312	149.720338	2260.102081	2874.290215	-0.34657455	0.190198905	0.701800922	IDH2	NW_011513546.1	1013810	1028193	-	1574	protein_coding	isocitrate dehydrogenase 2 (NADP+)%2C mitochondrial	-
novel.281	2360	2578	3274	2167	2402	2383	2470	107.5635589	121.9978979	158.1775438	87.47724923	97.07766738	118.9224397	122.9801868	2574.016797	2448.123272	0.072317411	0.772773148	0.969831885	-	NW_011511614.1	6075644	6077879	-	1469	-	-	-
105062146	3569	3034	2417	3843	923	993	2854	73.63881693	64.99681949	52.86276769	70.22854742	16.88710194	22.43345222	64.32788288	3131.565112	1653.539194	0.92157553	0.01986699	0.323824491	AVIL	NW_011511551.1	854615	870611	-	3245	protein_coding	advillin%2C transcript variant X1	-
105069302	2932	2938	2863	2633	2332	1957	1975	32.97638457	34.30892727	34.1329177	26.2284713	23.25737999	24.09997027	24.26560971	2801.842865	2096.163635	0.418548784	0.028851057	0.373480909	ELMO1	NW_011513697.1	1687149	2180549	-	5953	protein_coding	engulfment and cell motility 1%2C transcript variant X9	-
105068293	2441	3607	2973	2457	1682	1937	2530	73.38757178	112.5944946	94.74638316	65.42488107	44.84085651	63.76332672	83.0922071	2842.412012	2098.800635	0.437672252	0.125655917	0.615132632	DNAJB1	NW_011513414.1	137468	150631	+	2227	protein_coding	DnaJ (Hsp40) homolog%2C subfamily B%2C member 1	DnaJ_C
105067055	2372	2136	2004	2617	3724	2745	2022	57.37511311	53.64464714	51.38301449	56.06549221	79.87515458	72.7005718	53.42875523	2229.732415	2803.365918	-0.3304131	0.116716262	0.598559893	RBMX	NW_011513077.1	706748	714622	-	2768	protein_coding	RNA binding motif protein%2C X-linked	RRM_1
105062661	2378	2523	2918	2362	2351	2507	2580	79.44911957	87.52069621	103.3416802	69.89404552	69.65030732	91.71031401	94.16336707	2513.838648	2517.482322	-0.002036726	0.992814698	0.998888679	NR1H2	NW_011511555.1	4940285	4946466	+	2004	protein_coding	nuclear receptor subfamily 1%2C group H%2C member 2%2C transcript variant X1	Hormone_recep
105063878	3163	2559	2500	2889	3039	1545	1923	36.36866484	30.55024702	30.47061127	29.4210897	30.98503814	19.45105928	24.15419037	2722.705631	2135.335438	0.35029469	0.12189509	0.608039835	ITSN2	NW_011511623.1	5789724	5893596	+	5823	protein_coding	intersectin 2	RhoGEF
105063085	3055	2499	2784	2500	3136	1617	2005	42.61327699	36.1923055	41.1638457	30.88565199	38.78849612	24.69621209	30.55154168	2669.927543	2219.083138	0.266532938	0.257460295	0.758556487	UBE2H	NW_011511605.1	9237475	9329227	+	4800	protein_coding	ubiquitin-conjugating enzyme E2H	-
105068977	2251	3316	3124	2331	1554	2578	2438	54.8645462	83.916448	80.71240976	50.32011402	33.58616987	68.7995848	64.91350099	2732.880628	2259.382199	0.274630088	0.375063093	0.837780397	PDLIM2	NW_011513524.1	9875883	9888152	-	2747	protein_coding	PDZ and LIM domain 2 (mystique)	-
105069301	3690	2479	2081	2386	2469	2262	2222	108.2644021	75.51828472	64.7208762	62.00301405	64.23527311	72.66721637	71.21777566	2612.671104	2334.893334	0.162197643	0.514748831	0.895623489	AOAH	NW_011513697.1	1450819	1603195	-	2282	protein_coding	acyloxyacyl hydrolase (neutrophil)%2C transcript variant X1	Lipase_GDSL
105079502	2510	2598	1989	3804	2237	2009	2431	46.9031347	50.40615481	39.3981585	62.95811297	37.06698831	41.10500376	49.62472824	2637.838903	2251.145424	0.228948823	0.326847392	0.808871107	IRF8	NW_011516738.1	2141318	2157686	-	3583	protein_coding	interferon regulatory factor 8	-
105078388	2246	2541	3100	2275	2483	2504	2420	54.62337073	64.16374203	79.91778353	49.0041874	53.54743018	66.67909194	64.29380746	2514.469907	2497.396322	0.009808581	0.966781296	0.997604247	SAFB	NW_011516557.1	3688447	3721033	+	2753	protein_coding	scaffold attachment factor B	RRM_1
105080181	2619	2734	2358	2482	1849	2817	2681	185.9511041	201.5477935	177.4680005	156.0802985	116.4108187	218.99627	207.9433863	2507.111699	2519.003544	-0.006627548	0.979803172	0.997604247	DBNL	NW_011510937.1	161283	172061	+	943	protein_coding	drebrin-like	-
105070613	1458	2333	1854	2345	2459	4719	2368	44.25139556	73.51914726	59.64748955	63.03697169	66.17914404	156.821655	78.51202532	1955.859373	3270.00436	-0.741374187	0.021613949	0.337250174	LOC105070613	NW_011514224.1	43705	74425	-	2206	protein_coding	HRAS-like suppressor 3	-
105084142	2330	1836	2239	2338	3201	3597	1974	62.67667949	51.27893663	63.84356723	55.7028752	76.35349173	105.9441802	58.00724539	2142.959229	2940.523058	-0.456455833	0.067312063	0.499694445	BTN3A3	NW_011511150.1	1770159	1783913	-	2489	protein_coding	butyrophilin%2C subfamily 3%2C member A3	-
novel.924	2843	2433	2575	2746	2585	2152	2176	20.2005235	17.9491608	19.39438401	17.28101886	16.28693944	16.74228149	16.8900016	2599.768759	2312.56548	0.16887331	0.330741445	0.812388292	-	NW_011516006.1	6805696	6815118	-	9423	-	-	-
105069757	2525	2899	3898	1920	1742	1925	2600	85.29679011	101.6800604	139.5809445	57.44544274	52.18102739	71.20141874	95.94662188	2806.317693	2137.159217	0.393023485	0.226345674	0.734345551	PNPLA2	NW_011510397.1	176380	181990	-	1982	protein_coding	patatin-like phospholipase domain containing 2	-
105083469	2711	2352	2312	3257	3264	1324	2263	73.51625634	66.22278756	66.45913553	78.22663897	78.48690166	39.3123005	67.03837133	2589.326866	2243.61525	0.206581865	0.431540582	0.861893334	TMEM123	NW_011544909.1	14720	58791	+	2469	protein_coding	transmembrane protein 123	-
105069520	2676	3170	2432	2633	2249	1951	2364	76.14460493	93.65448185	73.35497805	66.35702918	56.74605222	60.78506786	73.48277283	2685.322468	2209.652183	0.281327925	0.188351589	0.6996074	NCSTN	NW_011513761.1	1681593	1695193	+	2353	protein_coding	nicastrin	-
105071741	2956	2775	1987	3316	2540	2149	1731	111.627359	108.8041554	79.53844197	110.9082337	85.05367946	88.85650837	71.40823899	2686.087295	2138.335969	0.32904177	0.125264028	0.614427951	CTSS	NW_011514627.1	1089004	1106774	+	1773	protein_coding	cathepsin S	Peptidase_C1
105077640	2471	1972	1709	2954	3483	2612	2236	13.67634414	11.33236255	10.02656861	14.4807419	17.09400863	15.82913036	13.51929701	2208.623475	2762.038365	-0.322540134	0.139743329	0.634498719	TRRAP	NW_011510927.1	613394	707644	-	12097	protein_coding	transformation/transcription domain-associated protein	-
105069296	2702	2612	2059	3285	2995	2046	1724	74.87957496	75.15666025	60.4849554	80.62996037	73.59834049	62.08265237	52.19156531	2593.664151	2231.502171	0.216851302	0.313116743	0.798635672	SEPT7	NW_011513697.1	982495	1080139	+	2416	protein_coding	septin 7%2C transcript variant X4	GTP_CDC
105073867	2858	2940	3716	2277	2465	1364	1789	48.64103693	51.95223135	67.03927328	34.32311358	37.20066412	25.41801188	33.26105158	2929.46742	1854.377639	0.659441154	0.014702997	0.28120252	ATP2C1	NW_011515164.1	602889	725616	+	3934	protein_coding	ATPase%2C Ca++ transporting%2C type 2C%2C member 1	-
105066370	2616	2304	2913	2428	2893	2221	2032	71.57786266	65.45453408	84.48788984	58.84000696	70.19118742	66.53898211	60.73649487	2529.582066	2375.553383	0.090444439	0.66119413	0.941296669	HNRNPH3	NW_011512613.1	2373487	2384569	-	2447	protein_coding	heterogeneous nuclear ribonucleoprotein H3 (2H9)%2C transcript variant X4	RRM_1
105066629	2503	2571	1636	3262	2903	2164	2335	71.64824939	76.41226712	49.64105761	82.70118592	73.68599277	67.82481195	73.01576737	2418.303498	2466.88185	-0.028604775	0.901022637	0.985707947	SSR3	NW_011512859.1	8215690	8228758	-	2339	protein_coding	signal sequence receptor%2C gamma (translocon-associated protein gamma)	-
105081256	3552	2432	3652	2443	2282	1086	1892	84.57316752	60.12283967	92.17293159	51.51884915	48.1801834	28.31236005	49.21140976	2990.132823	1737.805978	0.7827483	0.007699518	0.218079686	RNF13	NW_011517679.1	521832	638029	-	2812	protein_coding	ring finger protein 13%2C transcript variant X2	-
105082210	2324	2753	2564	2671	2783	2130	2104	80.413712	98.9045958	94.04268055	81.85607588	85.38869221	80.69752178	79.52885995	2534.38791	2336.538928	0.117114911	0.525084377	0.899630717	IK	NW_011517961.1	28643247	28654147	+	1935	protein_coding	IK cytokine%2C down-regulator of HLA II	-
105081925	2700	2745	2013	2973	2932	1993	1950	63.65322027	67.19163965	50.30525826	62.07755045	61.2934054	51.44587075	50.21994839	2547.003931	2275.277249	0.16262989	0.420227454	0.859175339	CYTIP	NW_011517956.1	2201677	2284069	-	2840	protein_coding	cytohesin 1 interacting protein%2C transcript variant X4	PDZ
105067818	1717	2308	1240	4165	2613	3447	1812	49.96071353	69.728515	38.24661592	107.3387144	67.42033656	109.821211	57.59722573	2250.663241	2656.583412	-0.239035658	0.509295991	0.893335901	CD3D	NW_011513285.1	1660084	1664949	+	2301	protein_coding	CD3d molecule%2C delta (CD3-TCR complex)	-
105070085	2794	1613	1708	2987	4150	1946	2090	130.5434744	78.24911014	84.59206447	123.6081295	171.9372718	99.55388422	106.6743699	2203.296895	2664.189796	-0.274129641	0.343578098	0.820496486	MS4A1	NW_011514128.1	1062881	1080586	+	1433	protein_coding	membrane-spanning 4-domains%2C subfamily A%2C member 1	-
105068216	2079	2842	2608	2599	1260	3037	2861	276.1842502	391.9988271	367.2527011	305.7973697	148.4253678	441.7492483	415.1904085	2492.488211	2491.101044	0.000993055	0.997712559	0.999551732	S100A4	NW_011513412.1	2568879	2571436	+	504	protein_coding	S100 calcium binding protein A4	-
105070886	3074	2258	2460	2651	2878	1907	2052	36.91102061	28.1509077	31.31124166	28.19323849	30.64334351	25.07202959	26.91625178	2561.073286	2265.197599	0.176934498	0.38089225	0.839343685	EIF4G3	NW_011514262.1	2340182	2658440	+	5576	protein_coding	eukaryotic translation initiation factor 4 gamma%2C 3	-
105064788	2259	1948	2645	2797	2537	2558	2507	75.96611676	68.01566098	94.28494768	83.30656141	75.6514632	94.18697389	92.09648705	2360.747415	2563.903659	-0.118956075	0.567532033	0.916314559	CDIP1	NW_011512008.1	626382	649874	+	1991	protein_coding	cell death-inducing p53 target 1	-
105067913	2670	2570	2849	2659	2483	1963	2053	50.22942761	50.19915026	56.81361309	44.30455224	41.42064493	40.43466741	42.19111008	2644.856238	2170.447404	0.285089125	0.119346243	0.603919851	NFKB1	NW_011513299.1	9035811	9123489	+	3559	protein_coding	nuclear factor of kappa light polypeptide gene enhancer in B-cells 1%2C transcript variant X1	RHD
105062980	3613	3182	2719	2568	2380	1026	1755	67.81719268	62.01379316	54.09959904	42.69233538	39.61338664	21.08656384	35.98603535	2980.610582	1695.522955	0.813611859	0.003449832	0.15030377	IL13RA1	NW_011511602.1	878794	920729	-	3567	protein_coding	interleukin 13 receptor%2C alpha 1	-
105072189	1126	2227	2107	3380	1861	4231	2299	33.97473235	69.7676581	67.38995734	90.32696133	49.79172771	139.7807244	75.77774193	2139.240981	2894.767889	-0.436172225	0.256230089	0.757778232	ZAP70	NW_011514758.1	5504185	5524300	+	2219	protein_coding	zeta-chain (TCR) associated protein kinase 70kDa	Pkinase_Tyr
105071724	3806	2695	2611	2515	2565	1319	1707	34.25080665	25.18123722	24.90702659	20.04578446	20.46833701	12.99670986	16.78110583	2863.576077	1837.861517	0.639523488	0.013653444	0.27850029	SVIL	NW_011510549.1	1290905	1369639	+	7440	protein_coding	supervillin	-
105082627	2660	2333	2184	2489	3189	2055	2307	86.1204039	78.42516386	74.95317733	71.37273917	91.55290095	72.84887602	81.59377956	2370.444106	2501.006564	-0.077544625	0.683328139	0.947655981	MAT2B	NW_011544898.1	4487886	4503048	+	2068	protein_coding	methionine adenosyltransferase II%2C beta%2C transcript variant X2	-
105078755	2703	2644	2820	2594	2463	1725	2266	48.72805785	49.4892397	53.8883836	41.41770922	39.37228658	34.04934514	44.62497614	2650.169561	2155.422668	0.298014095	0.140732959	0.63614778	DCAF12	NW_011516693.1	982405	1013575	-	3714	protein_coding	DDB1 and CUL4 associated factor 12	-
105071941	3297	3139	2238	2978	2539	1293	1727	86.29653592	85.30647684	62.093693	69.03703892	58.92916479	37.05608624	49.38007988	2855.35211	1828.093549	0.643074354	0.007747746	0.218115928	TOP1	NW_011514637.1	14279422	14358162	-	2558	protein_coding	topoisomerase (DNA) I	-
105072257	2049	2044	2308	2403	2979	2991	2409	43.38654313	44.93763954	51.80383208	45.0660929	55.93411394	69.34515307	55.72305586	2159.17244	2813.734066	-0.381971393	0.04748959	0.4409321	RNF4	NW_011510551.1	1354625	1379741	+	3162	protein_coding	ring finger protein 4	-
105069919	3299	3150	2811	2415	2198	1012	2226	149.8510491	148.5608244	135.347834	97.15779591	88.53160337	50.33204691	110.4555817	2885.511604	1806.717697	0.675341222	0.02282854	0.344887643	NEK6	NW_011514020.1	2248635	2329963	-	1474	protein_coding	NIMA-related kinase 6%2C transcript variant X1	Pkinase
105070566	2596	2735	2204	2845	2282	2098	2347	40.96440132	44.8100604	36.8660414	39.76191031	31.93086866	36.24883186	40.45759369	2540.760967	2266.151845	0.16518158	0.387450579	0.842185368	CRKL	NW_011514148.1	952541	978109	-	4243	protein_coding	v-crk avian sarcoma virus CT10 oncogene homolog-like	-
105071448	2502	2470	3516	2062	2443	1961	2143	116.5750185	119.4899599	173.6521027	85.09222803	100.9333816	100.0420055	109.0750432	2621.759968	2190.413671	0.259209216	0.322863717	0.805347475	PTPN2	NW_011514468.1	9792028	9827316	-	1437	protein_coding	protein tyrosine phosphatase%2C non-receptor type 2	Y_phosphatase
105072064	2259	3187	2593	2498	2133	2451	1961	105.7682087	154.9306191	128.6928526	103.5891809	88.55700965	125.6518356	100.3001418	2599.34781	2211.088532	0.233451583	0.326666311	0.808871107	GLIPR1	NW_011514683.1	7795483	7818099	-	1430	protein_coding	GLI pathogenesis-related 1	-
105068720	3231	1377	2970	2391	2717	1775	2616	40.76268907	18.03748916	39.718726	26.71704924	30.39545689	24.51945617	36.05360055	2450.622476	2373.434336	0.046138371	0.881318104	0.984949886	NLRP1	NW_011513508.1	8036609	8065341	-	5307	protein_coding	NLR family%2C pyrin domain containing 1	NACHT
105063198	2477	2210	2175	2336	2744	3092	2022	398.6645616	369.3092398	371.0683206	332.9948449	391.6146243	544.8885956	355.5067175	2257.929331	2642.385755	-0.226799594	0.304092946	0.793448344	LUZP6	NW_011511605.1	4611831	4612580	+	416	protein_coding	leucine zipper protein 6	-
105078745	2870	2910	2576	2704	2057	1770	2149	49.44860638	52.05727409	47.0468998	41.2631039	31.42676084	33.39120053	40.4476794	2719.779191	2011.066675	0.435609704	0.02873811	0.372995317	B4GALT1	NW_011516693.1	490146	538614	-	3886	protein_coding	UDP-Gal:betaGlcNAc beta 1%2C4- galactosyltransferase%2C polypeptide 1	-
105080661	2975	2541	4268	2182	1602	1204	2261	130.4436339	115.6796213	198.3687797	84.73712239	62.28616613	57.80281825	108.2982692	2979.758713	1714.541233	0.797397122	0.016189317	0.293514833	RILPL2	NW_011517499.1	7331110	7347530	-	1527	protein_coding	Rab interacting lysosomal protein-like 2	-
105074830	2445	2654	2045	2872	2822	2179	2002	43.79399074	49.35746564	38.82772664	45.5620379	44.82144333	42.7345856	39.17281368	2447.015934	2328.905145	0.07131426	0.702668314	0.954346188	CTCF	NW_011515430.1	6645502	6685997	+	3738	protein_coding	CCCTC-binding factor (zinc finger protein)	-
105062858	1384	2164	1666	2151	2353	4900	2380	43.20000026	70.13280197	55.12335579	59.46632722	65.12725229	167.4674268	81.1539478	1802.655618	3308.614472	-0.875983169	0.008466913	0.226900527	PLD3	NW_011511566.1	942749	959963	+	2145	protein_coding	phospholipase D family%2C member 3%2C transcript variant X3	-
105071298	4050	2388	2558	2648	2407	1062	1858	32.611271	19.96472347	21.8336445	18.88485826	17.18628312	9.363189797	16.34343902	2860.332892	1753.41541	0.705830942	0.016123126	0.293452728	ARID5B	NW_011514272.1	8812868	8988209	-	8315	protein_coding	AT rich interactive domain 5B (MRF1-like)%2C transcript variant X1	ARID
105079954	4257	2082	2069	1537	2652	2648	1705	128.7362901	65.3723864	66.32401704	41.16747717	71.11546077	87.68027998	56.32572073	2462.110258	2341.5228	0.072396646	0.838046595	0.977543445	LOC105079954	NW_011517098.1	12556592	12573750	-	2214	protein_coding	uncharacterized LOC105079954%2C transcript variant X2	-
105083785	2400	2311	2095	2814	2811	2260	2255	64.17293063	64.15889142	59.37965238	66.64196144	66.64915477	66.16612153	65.86765657	2348.390048	2445.861841	-0.058622418	0.727044859	0.960946772	RPL7L1	NW_011544912.1	3174805	3185689	+	2504	protein_coding	ribosomal protein L7-like 1%2C transcript variant X5	-
105071521	2129	2670	2115	2987	2550	2510	1958	78.36423858	102.0398456	82.52121634	97.37792722	83.2291782	101.1585478	78.72995064	2416.568721	2352.988255	0.038566287	0.852364071	0.98125077	YWHAE	NW_011514557.1	2030770	2067530	+	1819	protein_coding	tyrosine 3-monooxygenase/tryptophan 5-monooxygenase activation protein%2C epsilon	-
105083942	2728	2440	2868	2163	3106	1756	1855	28.35737475	26.33466254	31.60194376	19.91412472	28.62966573	19.98631722	21.06447335	2522.372719	2206.48673	0.192701343	0.427650293	0.861082964	WDR26	NW_011511147.1	7459964	7498053	+	6441	protein_coding	WD repeat domain 26%2C transcript variant X1	WD40
105075253	2762	1975	1771	2880	3813	1847	1847	21.09585655	15.66234781	14.33854366	19.48269465	25.82459171	15.44638989	15.41080836	2281.276827	2442.767074	-0.098853269	0.711407206	0.956091813	HECTD1	NW_011515625.1	2557496	2637071	+	8766	protein_coding	HECT domain containing E3 ubiquitin protein ligase 1%2C transcript variant X1	HECT
105066981	3211	2216	1663	3303	3138	1498	1864	109.1312263	78.19784058	59.91202118	99.42608751	94.57031556	55.74515802	69.20535051	2518.124777	2126.07698	0.244033085	0.387115938	0.841827141	MOB1A	NW_011513012.1	305258	320106	-	1970	protein_coding	MOB kinase activator 1A	-
105078621	3001	2609	2266	2706	2766	1616	1919	99.5680013	89.87608527	79.69419566	79.51785067	81.37652474	58.70590105	69.55266954	2594.27953	2079.802936	0.318646896	0.127752555	0.617343977	LOC105078621	NW_011516684.1	1246801	1285074	-	2018	protein_coding	membrane cofactor protein-like	Sushi
105068480	2795	2974	3179	1895	2003	1629	2360	70.56400926	77.95763848	85.07558738	42.37343749	44.8410274	45.0307446	65.08763238	2698.576598	2020.35875	0.417556113	0.142072884	0.63884436	OSBPL2	NW_011513418.1	1395745	1427481	-	2652	protein_coding	oxysterol binding protein-like 2	-
105077369	2845	2971	2542	2359	2145	1737	2228	22.092721	23.95443124	20.92451863	16.22474668	14.77023493	14.7690773	18.90023303	2644.910267	2053.265503	0.365292838	0.099925788	0.568886697	IGF2R	NW_011516269.1	43284675	43361684	+	8622	protein_coding	insulin-like growth factor 2 receptor	-
105065236	2824	3757	3387	1586	1848	895	2524	55.26963213	76.34478058	70.26678295	27.49211242	32.07133349	19.17924579	53.96302255	2893.305219	1769.546572	0.709289575	0.071154851	0.508085511	CCNJL	NW_011512356.1	617543	668377	+	3421	protein_coding	cyclin J-like%2C transcript variant X2	-
105083786	2263	2832	2365	2845	2041	2017	2452	40.12615294	52.13777503	44.4515703	44.67949827	32.09069657	39.15935017	47.49506331	2525.547769	2204.371334	0.196420461	0.367588089	0.833379	CNPY3	NW_011544912.1	3208754	3218489	+	3776	protein_coding	canopy FGF signaling regulator 3	-
105070127	2018	1852	3055	1874	2823	2750	2427	45.49248582	43.34866862	73.00333718	37.41718745	56.43162468	67.87937083	59.76863228	2182.119514	2687.813999	-0.300795378	0.261048529	0.762503208	EML3	NW_011514128.1	2589323	2598460	-	2970	protein_coding	echinoderm microtubule associated protein like 3	-
105073361	2296	1965	2571	2478	2508	2181	2795	32.2885586	28.69165524	38.32585421	30.8646334	31.27501134	33.58296585	42.93817894	2285.123753	2523.123397	-0.142856548	0.505757188	0.891928042	WWP2	NW_011510721.1	118797	236251	+	4761	protein_coding	WW domain containing E3 ubiquitin protein ligase 2%2C transcript variant X1	HECT
105062870	2391	2507	3614	2175	1646	1815	2641	82.73200748	90.0667714	132.5546987	66.65554663	50.50297786	68.76338124	99.8268627	2654.194486	2084.236254	0.348841386	0.258708557	0.76057656	EGLN2	NW_011511566.1	1231742	1238703	+	1935	protein_coding	egl-9 family hypoxia-inducible factor 2	-
105069021	3078	2274	2800	2750	2835	1420	1619	58.79705163	45.10177857	56.69672289	46.52674537	48.02121743	29.70037178	33.78460279	2676.783073	1921.427675	0.477973301	0.047042416	0.440087373	TOR1AIP1	NW_011513524.1	4749285	4785734	+	3505	protein_coding	torsin A interacting protein 1	-
105078168	2272	2480	2723	2079	2133	2757	2326	68.12312464	77.20655744	86.54597329	55.2107655	56.71138549	90.51271805	76.18701847	2363.739824	2452.621593	-0.053189278	0.831933365	0.976979587	SGTA	NW_011516557.1	1761514	1770297	-	2233	protein_coding	small glutamine-rich tetratricopeptide repeat (TPR)-containing%2C alpha%2C transcript variant X2	-
105082955	3292	2749	2620	2848	1682	1197	2374	113.4388935	98.35425874	95.70099184	86.9210946	51.39505273	45.1630136	89.36509158	2825.691758	1776.001477	0.670096208	0.014293823	0.28077826	NDRG1	NW_011544900.1	13419705	13467087	-	1943	protein_coding	N-myc downstream regulated 1	Ndr
105068218	2497	2909	3250	1970	1210	2160	2759	407.7647141	493.2318295	562.5840981	284.9314393	175.2143366	386.2170641	492.1843887	2643.326392	2123.748875	0.315884173	0.37138287	0.835723862	S100A6	NW_011513412.1	2579359	2580110	+	410	protein_coding	S100 calcium binding protein A6	-
105076384	1667	2917	3021	2366	1659	2619	2482	31.01192386	56.34375836	59.574009	38.98440373	27.36734484	53.34764045	50.44056252	2467.132427	2320.628102	0.088435614	0.779802166	0.970210801	ITGA5	NW_011516006.1	7614222	7633886	-	3599	protein_coding	integrin%2C alpha 5 (fibronectin receptor%2C alpha polypeptide)	FG-GAP
105064086	2762	2122	2321	2318	3356	2168	1658	42.08608979	33.57194921	37.48892921	31.28321514	45.34506457	36.17102277	27.59843556	2340.002456	2357.108887	-0.010776326	0.963896554	0.997604247	ANKRD44	NW_011511680.1	14025	54488	+	4394	protein_coding	ankyrin repeat domain 44	-
105064245	2343	1553	1858	2656	2837	2353	3105	113.5935222	78.17520118	95.48606122	114.0492397	121.9645962	124.9078728	164.4477428	2043.456944	2792.613056	-0.45040969	0.051000415	0.451856966	LOC105064245	NW_011511766.1	3965547	3972059	+	1381	protein_coding	HLA class II histocompatibility antigen%2C DO beta chain	C1-set
105065554	1946	3058	2198	2806	1784	2241	2667	61.77904805	100.7980503	73.96717913	78.89856227	50.22112018	77.8980956	92.4924805	2452.988723	2287.400167	0.101034857	0.712323732	0.956091813	P4HB	NW_011512519.1	928232	935895	+	2109	protein_coding	prolyl 4-hydroxylase%2C beta polypeptide	-
105069083	2889	2976	2879	2313	1794	1319	2520	43.26311916	46.27212957	45.70092002	30.67813578	23.82242092	21.62726936	41.22454411	2735.185585	1905.161159	0.521779031	0.066283101	0.498419323	FURIN	NW_011513546.1	1255628	1263796	-	4471	protein_coding	furin (paired basic amino acid cleaving enzyme)	-
105079569	2462	2539	1997	2906	2180	2359	2245	94.46427007	101.1482795	81.22142068	98.75479256	74.17015514	99.10465939	94.09811092	2416.608616	2293.770135	0.075521776	0.71064627	0.95594287	ARF4	NW_011516746.1	4820679	4837379	+	1745	protein_coding	ADP-ribosylation factor 4	Arf
105077888	2992	2895	2973	2236	2066	1330	2191	38.12095962	38.29720487	40.15227313	25.23231404	23.34133662	18.55412526	30.49507094	2747.613723	1870.214967	0.554900225	0.033006738	0.387215999	SLC45A4	NW_011516551.1	192953	225376	-	5255	protein_coding	solute carrier family 45%2C member 4	-
105069340	1742	2371	1762	2487	2302	2618	3397	207.5328217	293.2827155	222.5141003	262.4203269	243.1851934	341.5032887	442.0986839	2042.684925	2836.96372	-0.47368197	0.06751343	0.499962505	MIF	NW_011513709.1	749851	750639	-	562	protein_coding	macrophage migration inhibitory factor (glycosylation-inhibiting factor)	MIF
105065280	2600	2021	2405	2618	3519	1749	1757	25.06187299	20.22659436	24.57356973	22.35078936	30.07825334	18.45935807	18.50107541	2361.698268	2289.271556	0.044625049	0.855041282	0.981530373	CNTRL	NW_011512405.1	745760	812635	-	6946	protein_coding	centriolin	-
105083719	3376	2770	4060	1208	2045	1249	1939	140.8323276	119.9764377	179.5307912	44.63236499	75.6460753	57.04912205	88.36143558	2870.053086	1744.277674	0.718331776	0.063049983	0.49068656	LOC105083719	NW_011544911.1	5865175	5869691	-	1605	lncRNA	uncharacterized LOC105083719	-
105080105	2473	2408	2203	2681	2193	2365	2320	51.72653627	52.29522535	48.84462403	49.66713882	40.6743932	54.1635392	53.01054894	2390.456761	2326.695644	0.039236661	0.839380032	0.977570814	FAM134C	NW_011517136.1	427151	446150	+	3201	protein_coding	family with sequence similarity 134%2C member C%2C transcript variant X1	-
105064365	1894	2326	1538	3084	2522	3584	1668	22.86108111	29.15028297	19.67823387	32.96964007	26.99324158	47.36651131	21.99367844	2140.592663	2627.618954	-0.295582857	0.338756974	0.816747113	IQGAP2	NW_011511773.1	4776930	5040762	-	5547	protein_coding	IQ motif containing GTPase activating protein 2	-
105075764	2116	2365	2026	2815	2304	2560	2424	72.31962794	83.92434095	73.39947492	85.2122368	69.82583918	95.80034939	90.50199864	2274.281755	2466.77107	-0.116952487	0.567872821	0.916405263	CCT7	NW_011515779.1	491275	507568	-	1959	protein_coding	chaperonin containing TCP1%2C subunit 7 (eta)	-
105069817	2424	2454	2782	2455	2907	1931	1655	46.91989259	49.31910954	57.08138626	42.0880628	49.89563969	40.92543228	34.99511515	2492.253432	2139.558258	0.219820044	0.3134398	0.798911523	CAB39	NW_011513948.1	2926132	2975943	+	3459	protein_coding	calcium binding protein 39	-
105073801	1826	2584	2000	2723	1926	3031	2509	67.92086745	99.79556346	78.85794196	89.70840574	63.52605742	123.4454238	101.9502152	2231.903588	2556.758427	-0.19581436	0.471308758	0.879559133	PUF60	NW_011515163.1	484334	492079	-	1800	protein_coding	poly-U binding splicing factor 60KDa%2C transcript variant X2	RRM_1
105070120	3034	2689	2911	2203	1836	1414	2472	177.1034879	162.9741087	180.1219897	113.8961599	95.03364438	90.37484288	157.6322372	2681.739296	1934.399332	0.471328547	0.08882643	0.548113496	ASRGL1	NW_011514128.1	2415828	2432963	+	1147	protein_coding	asparaginase like 1	Asparaginase_2
105067630	2432	2556	2089	2632	2493	2115	2228	85.92693326	93.76545504	78.23789798	82.36347716	78.10542309	81.82061153	85.99356683	2377.724333	2291.075469	0.053617875	0.762914512	0.967021762	SARAF	NW_011513270.1	2486015	2500063	+	1895	protein_coding	store-operated calcium entry-associated regulatory factor	-
105065085	2787	2112	1777	1971	2334	4037	1524	145.8953264	114.7927869	98.60633822	91.38482452	108.3423951	231.3927612	87.15140908	2125.379222	2684.232105	-0.336721823	0.322897219	0.805347475	LOC105065085	NW_011510246.1	30006	35801	-	1279	protein_coding	guanylate-binding protein 7-like	-
105064276	1241	1249	690	1843	9008	1188	1289	67.71769618	70.76346755	39.91098774	89.07150181	435.8649431	70.97958268	76.83663648	1210.062029	3520.929057	-1.540913198	NA	1	LOC105064276	NW_011511766.1	4087048	4096406	+	1227	protein_coding	DLA class II histocompatibility antigen%2C DR-1 beta chain-like	C1-set
105075589	2593	2735	3802	1691	1908	1566	2212	71.62173825	78.4360917	111.3185255	41.36842576	46.73194748	47.36098279	66.74404108	2705.874058	1916.706152	0.497414653	0.121467179	0.607113997	FAM98C	NW_011510741.1	263581	268061	-	2424	protein_coding	family with sequence similarity 98%2C member C	-
105068077	3167	2514	3224	2437	1804	1341	2010	67.44355928	55.58709348	72.77805483	45.96539475	34.06607678	31.26855445	46.75989323	2802.790359	1732.622584	0.693909927	0.005624095	0.184207679	SELP	NW_011513397.1	5804167	5849346	-	3144	protein_coding	selectin P (granule membrane protein 140kDa%2C antigen CD62)%2C transcript variant X2	Lectin_C
105076155	2875	2332	2226	2633	3059	1591	1767	31.98073653	26.9336637	26.24754958	25.94086886	30.17333112	19.37793077	21.47198509	2465.742487	2101.657303	0.230183223	0.312323302	0.79823226	SCAF11	NW_011516006.1	1565722	1598523	-	6019	protein_coding	SR-related CTD-associated factor 11%2C transcript variant X2	-
105074549	2725	2431	1918	2869	2778	1764	1987	40.58029126	37.58805786	30.27681926	37.84096893	36.68377862	28.76297752	32.3244806	2425.089511	2161.097924	0.166162905	0.416000972	0.857382545	BRD4	NW_011515331.1	326273	362419	+	4496	protein_coding	bromodomain containing 4%2C transcript variant X1	-
105073920	2116	2721	2822	2164	2139	2366	2115	138.4889063	184.903077	195.7804506	125.441034	124.1375803	169.5511229	151.2149495	2431.494586	2237.580352	0.119919243	0.621269612	0.929156544	LOC105073920	NW_011510722.1	794796	811760	-	1023	lncRNA	uncharacterized LOC105073920	-
105078263	2311	2336	3120	2144	1598	2241	2685	78.86347292	82.76849641	112.8609078	64.80130924	48.35550209	83.73449726	100.0933622	2454.560378	2239.582846	0.132367296	0.657120807	0.940835221	GPR108	NW_011516557.1	4404977	4411470	-	1962	protein_coding	G protein-coupled receptor 108	-
105063006	3838	3082	2533	1737	2852	1001	1379	44.1450819	36.8066478	30.88343073	17.69539337	29.08841429	12.606602	17.32713095	2780.149304	1689.077743	0.718591318	0.043359617	0.431275922	MGAM	NW_011511605.1	278724	349193	-	5821	protein_coding	maltase-glucoamylase (alpha-glucosidase)	Glyco_hydro_31
105068797	2710	2342	2130	2457	2208	2361	2207	50.85333048	45.63029489	42.36846265	40.83554096	36.74027041	48.51015978	45.24155026	2363.966522	2288.999526	0.04665841	0.816726488	0.975465064	DCAF11	NW_011513511.1	1398011	1407146	+	3568	protein_coding	DDB1 and CUL4 associated factor 11%2C transcript variant X4	-
105065591	2483	2692	2486	2809	2219	1050	2656	51.50129497	57.97393241	54.6582278	51.60315031	40.81237808	23.84609867	60.18032591	2567.767308	1981.162758	0.374159628	0.207230182	0.719979626	TIMP2	NW_011512519.1	2889926	2932147	+	3228	protein_coding	TIMP metallopeptidase inhibitor 2	-
105083274	2540	2566	1651	3219	2370	2038	2009	31.27874643	32.80866427	21.55140996	35.10909591	25.87957489	27.47934713	27.0259267	2420.679415	2148.674187	0.172115425	0.447210349	0.867631898	SMARCC1	NW_011511146.1	300162	429562	+	5437	protein_coding	SWI/SNF related%2C matrix associated%2C actin dependent regulator of chromatin%2C subfamily c%2C member 1	-
105067350	2149	2465	2205	2694	2114	2214	2551	117.2645682	139.6572838	127.5416347	130.200014	102.2889087	132.2801314	152.0638166	2328.446322	2332.278216	-0.002143427	0.99191885	0.998888679	CLTA	NW_011513243.1	12405312	12426064	+	1227	protein_coding	clathrin%2C light chain A%2C transcript variant X2	-
105073074	2022	2175	1827	2803	2317	2674	2573	48.36745192	54.01913097	46.32587137	59.38519703	49.14634901	70.03579586	67.23522746	2147.674077	2565.230029	-0.256016534	0.239078041	0.744249304	ACO2	NW_011514986.1	4277552	4325159	-	2799	protein_coding	aconitase 2%2C mitochondrial	Aconitase
105080742	2580	2517	3035	2113	2640	1501	2003	57.17997175	57.91935551	71.30104881	41.47694628	51.8825516	36.42432653	48.4942464	2538.341973	2031.783492	0.320879989	0.198690718	0.712106767	BTK	NW_011510978.1	686835	715133	-	3021	protein_coding	Bruton agammaglobulinemia tyrosine kinase%2C transcript variant X1	Pkinase_Tyr
105072895	3240	2269	2713	2071	2987	1269	1836	43.83313289	31.87192336	38.90633196	24.81536386	35.83322478	18.79774405	27.13408704	2544.262182	1989.400517	0.354611921	0.220301752	0.72894683	SSFA2	NW_011514985.1	3717291	3752976	+	4949	protein_coding	sperm specific antigen 2	-
105078005	1826	2073	1964	2568	2805	3043	2094	42.0707369	49.59009297	47.96603517	52.4031522	57.30669741	76.76582225	52.70369426	2057.609844	2668.420156	-0.374896132	0.082430295	0.533393598	EIF3B	NW_011510929.1	1500375	1516740	+	2906	protein_coding	eukaryotic translation initiation factor 3%2C subunit B	-
105064028	3421	2932	3079	2017	1332	1413	2174	58.65526372	52.19563171	55.95985735	30.62970841	20.2512256	26.52666711	40.71913018	2842.860133	1679.775912	0.75921177	0.014522857	0.28120252	SLC6A9	NW_011510156.1	486254	516754	+	3905	protein_coding	solute carrier family 6 (neurotransmitter transporter%2C glycine)%2C member 9%2C transcript variant X3	-
105082571	2274	2534	2655	2589	1829	1963	2522	219.7010748	254.1935968	271.9062804	221.5423806	156.6926394	207.6579817	266.1778044	2471.79344	2148.201124	0.202618294	0.394175359	0.845596002	JUND	NW_011544898.1	1528523	1529215	-	693	protein_coding	jun D proto-oncogene	Jun
105073738	2464	2247	1940	2873	3156	1690	1990	21.61893052	20.46976464	18.0429782	22.32606449	24.55407998	16.23554287	19.07355358	2320.123847	2245.837068	0.046758736	0.830789683	0.976979587	KIAA0430	NW_011515158.1	8177509	8212803	+	7631	protein_coding	KIAA0430 ortholog	-
105073307	2386	2751	2497	2800	2019	1877	2023	30.62723652	36.66437094	33.97573868	31.83306463	22.98089092	26.38081775	28.36731889	2559.854474	1993.232005	0.36109361	0.055141631	0.468421757	NFE2L1	NW_011514988.1	2454383	2466697	+	5216	protein_coding	nuclear factor%2C erythroid 2-like 1%2C transcript variant X2	bZIP_Maf
105069140	2183	1988	2277	2794	1840	1905	3347	113.3023666	107.1316762	125.2740934	128.438343	84.68300054	108.2597035	189.7693162	2255.280363	2427.162468	-0.105743397	0.712824127	0.956392201	CTSH	NW_011513546.1	5251830	5270517	+	1290	protein_coding	cathepsin H	Peptidase_C1
105082950	1565	2575	3482	1722	3724	1515	1745	81.03838413	138.4426612	191.1253043	78.97554374	170.9933704	85.89654025	98.70903295	2334.114575	2260.455812	0.045971282	0.899100598	0.985451897	TMEM71	NW_011544900.1	13023252	13046535	-	1293	protein_coding	transmembrane protein 71%2C transcript variant X2	-
105083082	2783	2506	2169	2440	2909	1930	1588	54.48313084	50.93850457	45.01128319	42.3079247	50.49934443	41.37069022	33.96130599	2430.514179	2115.689665	0.199852905	0.364374457	0.832007118	TMEM30A	NW_011544903.1	1017956	1051377	-	3420	protein_coding	transmembrane protein 30A	-
105083546	2944	2048	2736	2183	3131	1616	1648	39.32014012	28.400336	38.73524761	25.82343633	37.08117507	23.63225779	24.04470723	2445.048236	2088.892822	0.226793666	0.391509287	0.844238919	PCF11	NW_011544909.1	13439001	13462643	-	5013	protein_coding	PCF11 cleavage and polyadenylation factor subunit	-
105082187	1856	1822	2257	2513	2595	2825	2429	37.19430534	37.91081556	47.94496783	44.60402138	46.11359826	61.98741706	53.17543238	2065.327742	2649.015256	-0.358927616	0.087224559	0.546117555	TMEM173	NW_011517961.1	27767248	27773185	-	3341	protein_coding	transmembrane protein 173%2C transcript variant X4	-
105069886	2940	2126	2249	2452	1993	2001	2534	95.92789835	72.02398292	77.78575064	70.8599941	57.66311072	71.48769528	90.32110556	2395.429031	2214.080145	0.113757937	0.627480847	0.930025789	MBP	NW_011513978.1	525092	585818	-	2052	protein_coding	myelin basic protein	-
105078075	2010	1546	2064	2562	2828	3012	2266	29.99934303	23.95749746	32.65414913	33.86708818	37.42727955	49.22177399	36.94542162	1992.808639	2725.808626	-0.451723688	0.042039437	0.427061581	CARD11	NW_011510929.1	1903672	1955888	-	4486	protein_coding	caspase recruitment domain family%2C member 11	CARD
105071515	2553	3019	2545	2425	1780	1500	2464	48.05536778	59.00250878	50.77990331	40.42833727	29.71011017	30.91497912	50.66602453	2600.343162	1946.172757	0.4181652	0.109055764	0.58569828	SLC43A2	NW_011514557.1	1860087	1895503	+	3557	protein_coding	solute carrier family 43 (amino acid system L transporter)%2C member 2	-
105082808	1503	2137	1850	2720	2273	3543	2258	68.3637892	100.9224866	89.19733245	109.5769219	91.6768644	176.4513177	112.1956757	1997.677396	2752.316758	-0.462117378	0.102296425	0.573152919	SEPT1	NW_011544899.1	6578913	6582636	+	1472	protein_coding	septin 1	GTP_CDC
105080186	2076	2429	2268	2270	2134	2578	2528	34.15135155	41.48817544	39.54909856	33.07420778	31.12921227	46.43549372	45.42999104	2224.974319	2461.035232	-0.145326662	0.519056646	0.896044155	TLR9	NW_011517149.1	883545	896409	+	4070	protein_coding	toll-like receptor 9	Cofilin_ADF
105073513	2576	2136	2232	2685	2709	1924	2012	40.22222006	34.62882073	36.94259184	37.13192938	37.5078658	32.89363392	34.31888666	2354.6281	2207.613531	0.092898599	0.598996181	0.925177699	LOC105073513	NW_011515153.1	1789560	1794196	+	4288	lncRNA	uncharacterized LOC105073513	-
105072169	2641	2754	1982	2271	2173	2186	2224	65.88110055	71.33007075	52.40938781	50.17560585	48.06681434	59.70754434	60.6055312	2373.138269	2221.824582	0.095139923	0.667422141	0.942281784	STARD7	NW_011514758.1	4932357	4951909	-	2684	protein_coding	StAR-related lipid transfer (START) domain containing 7	START
105082700	2940	2235	2110	2723	1733	1660	2830	75.33258607	59.46060834	57.31007722	61.79683518	39.37560848	46.57257406	79.21492522	2446.248607	2121.726939	0.205550895	0.45693137	0.873322512	ERGIC1	NW_011544898.1	11758677	11859127	+	2613	protein_coding	endoplasmic reticulum-golgi intermediate compartment (ERGIC) 1	-
105081702	2134	2501	2064	2614	2025	2740	2143	50.38057784	61.30539509	51.65250811	54.65845595	42.39229475	70.82815027	55.26827823	2279.58041	2349.168131	-0.043153922	0.8526101	0.98125077	ACTR1A	NW_011517816.1	2627951	2642614	+	2836	protein_coding	ARP1 actin-related protein 1 homolog A%2C centractin alpha (yeast)	-
105066630	2282	2351	2329	2340	2596	2427	1887	39.19663286	41.92779514	42.40485689	35.59852675	39.53948228	45.64461048	35.40707543	2287.105631	2310.970341	-0.015042549	0.937969553	0.991925499	TIPARP	NW_011512859.1	8318728	8346871	+	3898	protein_coding	TCDD-inducible poly(ADP-ribose) polymerase	-
105065428	3071	2142	2314	2849	2317	1102	2398	247.133401	178.9729393	197.391286	203.0612828	165.3372967	97.1001346	210.8073958	2535.685783	1935.736488	0.389464945	0.168091345	0.676746514	LOC105065428	NW_011512512.1	1886585	1895640	+	832	protein_coding	tyrosine-protein kinase SYK	Pkinase_Tyr
105072636	2567	2534	1965	3075	2343	1697	2006	67.61223281	69.29825435	54.8624195	71.73441754	54.72236613	48.9404389	57.71854481	2469.827007	2016.814359	0.292386803	0.134961218	0.627397829	TGFBR2	NW_011514982.1	2355326	2383038	+	2542	protein_coding	transforming growth factor%2C beta receptor II (70/80kDa)	-
105071713	1863	2175	1760	2371	2252	3048	2710	132.6966494	160.8505825	132.8840213	149.5759269	142.2357142	237.7106682	210.8635083	1996.429823	2730.314311	-0.451407549	0.05548534	0.469198391	PSMB4	NW_011514627.1	656436	658805	-	940	protein_coding	proteasome (prosome%2C macropain) subunit%2C beta type%2C 4	Proteasome
105068176	2137	2454	2812	2359	1777	2082	2555	44.82461781	53.44448618	62.52308255	43.82511462	33.05161386	47.81667859	58.54475765	2408.260891	2187.778481	0.138675007	0.591366761	0.923256491	PBXIP1	NW_011513412.1	1593606	1604251	+	3192	protein_coding	pre-B-cell leukemia homeobox interacting protein 1%2C transcript variant X1	-
105066105	2693	2841	3144	1900	2111	1186	2281	59.84283746	65.54858673	74.05789332	37.39490822	41.59654184	28.85673034	55.37148161	2631.238596	1863.812653	0.497377883	0.100600755	0.569445463	TPST2	NW_011512590.1	1057779	1100194	-	3013	protein_coding	tyrosylprotein sulfotransferase 2	-
105073145	2352	2350	2392	2126	2102	2359	2455	49.50494748	51.3565006	53.36855626	39.63305897	39.23170363	54.36580655	56.44790368	2273.825005	2346.515512	-0.045291129	0.839646811	0.977570814	GGA1	NW_011514986.1	7035512	7055222	-	3181	protein_coding	golgi-associated%2C gamma adaptin ear containing%2C ARF binding protein 1%2C transcript variant X1	-
105069186	2456	2431	2319	2470	1452	2517	2488	83.34436326	85.65428694	83.4183531	74.23827472	43.69257659	93.5228416	92.23235155	2376.375483	2225.604346	0.094821614	0.737594586	0.963532893	PLEKHO2	NW_011510373.1	969282	989460	+	1973	protein_coding	pleckstrin homology domain containing%2C family O member 2	PH
105063767	2393	1469	2557	1796	4175	2175	1538	35.73953647	22.77950525	40.48087928	23.75721871	55.29118095	35.56739729	25.09271115	2029.148343	2555.532191	-0.333015596	0.300720059	0.791592719	PNISR	NW_011511620.1	143385	168942	+	4483	protein_coding	PNN-interacting serine/arginine-rich protein%2C transcript variant X2	-
105083147	2494	3085	2341	3005	1480	1636	2059	33.78848068	43.39539619	33.61914163	36.05784252	17.77980934	24.26845462	30.47288665	2676.1294	1761.994148	0.603230344	0.012823067	0.273464029	RRBP1	NW_011544904.1	3937822	3977314	-	4942	protein_coding	ribosome binding protein 1	-
105063944	3594	2545	2421	2449	2626	1110	1344	39.40907384	28.9749181	28.14011951	23.78427883	25.53324702	13.32685715	16.09913193	2708.638294	1649.812244	0.714880039	0.012386254	0.269274259	HELZ	NW_011511653.1	4373029	4505734	-	6106	protein_coding	helicase with zinc finger	zf-CCCH
105065535	2134	2064	1286	3352	2655	1981	2613	19.20420951	19.28537055	12.26749758	26.71708529	21.18652427	19.51969843	25.6877736	2125.338582	2428.50376	-0.192178131	0.490837503	0.888203057	FASN	NW_011512519.1	735179	750762	+	7440	protein_coding	fatty acid synthase	Acyl_transf_1
105080559	2176	2121	1642	2944	2390	2461	2344	17.02200918	17.22696901	13.61564045	20.39730461	16.57841472	21.07900714	20.03062829	2154.268567	2427.425563	-0.171943068	0.431046	0.861893334	GCN1L1	NW_011517499.1	3226301	3274613	-	8559	protein_coding	GCN1 general control of amino-acid synthesis 1-like 1 (yeast)	-
105070847	2397	2171	2504	2320	3023	1895	1740	66.39973398	62.44165472	73.52679272	56.92058264	74.25567014	57.47700469	52.65414785	2310.780245	2191.005995	0.076454619	0.7206518	0.9588465	PNRC2	NW_011514262.1	314991	318626	-	2417	protein_coding	proline-rich nuclear receptor coactivator 2	-
105080118	2963	2201	2542	2265	2608	1540	1920	68.14977116	52.56165938	61.97567833	46.14068134	53.19043067	38.78288202	48.24130127	2456.118239	2006.654118	0.291347091	0.201334513	0.715164153	STAT5B	NW_011517136.1	704215	725702	+	2911	protein_coding	signal transducer and activator of transcription 5B%2C transcript variant X1	STAT_bind
105068022	2598	3263	2416	2239	1730	1810	1959	199.2507014	259.8328521	196.4131833	152.0890168	117.6521816	151.9938077	164.1270573	2599.568051	1861.717757	0.481729846	0.050894159	0.45127975	LOC105068022	NW_011513397.1	44538	50578	-	873	protein_coding	low affinity immunoglobulin gamma Fc region receptor III-like%2C transcript variant X4	-
105065592	1901	2553	2271	2462	2097	2588	2131	65.03786062	90.68829136	82.3596053	74.60281676	63.61737277	96.94714187	79.64391768	2256.3223	2311.086014	-0.034449418	0.881160057	0.984949886	CYTH1	NW_011512519.1	3009319	3046134	+	1957	protein_coding	cytohesin 1%2C transcript variant X1	Sec7
105073107	2258	2265	2282	2435	2197	2058	2490	47.88773668	49.8752235	51.3013751	45.73854932	41.3165072	47.7894852	57.68790348	2267.609478	2278.345657	-0.006663579	0.973279799	0.997604247	CBX7	NW_011514986.1	6062741	6078486	+	3157	protein_coding	chromobox homolog 7	-
105068451	2433	2285	2586	2406	1740	2157	2375	38.31102829	37.35804827	43.16415196	33.55524156	24.29540357	37.18933845	40.85360155	2389.151351	2139.285137	0.159582598	0.505168895	0.891848682	DNAJC5	NW_011513418.1	266626	272088	-	4252	protein_coding	DnaJ (Hsp40) homolog%2C subfamily C%2C member 5%2C transcript variant X1	-
105082848	1915	1983	2105	2461	2716	2728	2031	40.7294936	43.79043112	47.45755116	46.35908893	51.22278258	63.52888104	47.1883933	2070.014648	2506.259557	-0.275823403	0.163796632	0.671698324	ATXN2L	NW_011544899.1	7084147	7093967	+	3148	protein_coding	ataxin 2-like%2C transcript variant X1	-
105070678	2161	2659	2661	2280	1843	2104	2225	55.18194898	70.49801363	72.02779756	51.56561029	41.73119037	58.82671698	62.066509	2409.943558	2096.30984	0.201269173	0.399105839	0.848373409	DPF2	NW_011514224.1	1403012	1415864	+	2622	protein_coding	D4%2C zinc and double PHD fingers family 2%2C transcript variant X1	PHD
105077702	184	3152	4224	2281	4277	905	896	3.047870213	54.21021504	74.16782587	33.46470327	62.82189986	16.4139775	16.21331018	2457.483121	1896.730291	0.373590223	0.716982708	0.957280671	HERC6	NW_011516410.1	3962399	4006803	-	4042	protein_coding	HECT and RLD domain containing E3 ubiquitin protein ligase family member 6	HECT
105080347	2993	2365	2012	2826	2810	1229	1680	65.35962054	53.62289104	46.57402521	54.65853779	54.41295284	29.38605561	40.07717694	2489.530741	1867.226527	0.414695371	0.108324697	0.584373437	CNOT6L	NW_011517196.1	1657098	1718718	+	3066	protein_coding	CCR4-NOT transcription complex%2C subunit 6-like	Exo_endo_phos
105080567	2085	2450	2022	2435	1693	2621	2588	258.9955188	315.9865153	266.2443094	267.8972174	186.4817422	356.4838171	351.1846278	2204.281189	2369.388475	-0.103958566	0.695669422	0.951134584	LOC105080567	NW_011517499.1	3431929	3434160	+	539	protein_coding	cytochrome c oxidase subunit 6A1%2C mitochondrial	-
105075630	2807	2731	2411	2281	2222	1317	2107	41.18763919	41.60662243	37.50029548	29.64372795	28.91090662	21.15908435	33.77334353	2522.675016	1880.85816	0.423438722	0.078445669	0.525847537	8-Mar	NW_011515641.1	2181153	2308810	+	4563	protein_coding	membrane-associated ring finger (C3HC4) 8%2C E3 ubiquitin protein ligase	-
105080184	2029	1959	2289	2129	2334	2605	2501	81.98501763	82.18700566	98.04179012	76.19231258	83.62699057	115.2515521	110.39545	2067.564291	2519.433758	-0.285059467	0.177604567	0.689370899	PPM1M	NW_011517149.1	867229	870637	-	1657	protein_coding	protein phosphatase%2C Mg2+/Mn2+ dependent%2C 1M	PP2C
105079646	2800	2524	1661	2746	2077	2042	1986	46.20914995	43.24895051	29.05712039	40.13779658	30.39482267	36.89880435	35.80422084	2373.294552	2056.324463	0.207000687	0.364527665	0.832007118	ELF4	NW_011516773.1	1557349	1593450	-	4057	protein_coding	E74-like factor 4 (ets domain transcription factor)	Ets
105064154	2316	2092	2049	2433	2263	2619	2048	38.81474409	36.40291209	36.40098392	36.11464313	33.63069911	48.05961401	37.49498286	2176.173069	2340.865698	-0.105061372	0.603784935	0.925946617	CMTR1	NW_011511766.1	667358	720105	-	3995	protein_coding	cap methyltransferase 1%2C transcript variant X3	G-patch
105074828	2449	2430	2165	2255	1801	2364	2348	102.3531538	105.4471855	95.91429458	83.472234	66.74509049	108.1798872	107.2001941	2287.080383	2221.986331	0.04186852	0.860864878	0.982133795	ATP6V0D1	NW_011515430.1	6549469	6588334	-	1602	protein_coding	ATPase%2C H+ transporting%2C lysosomal 38kDa%2C V0 subunit d1	-
105066353	2306	2802	2436	2556	1581	1917	2209	42.55660559	53.68983669	47.65384563	41.77837786	25.87216168	38.73614503	44.53366401	2483.862686	1946.686892	0.351805095	0.149165412	0.651038941	HK1	NW_011512613.1	1640240	1705023	-	3628	protein_coding	hexokinase 1	-
105083296	2832	1998	3757	1523	1944	1577	2172	82.5122026	60.44170264	116.0323582	39.30138735	50.22435422	50.30871593	69.13051421	2527.455956	1916.795128	0.398929838	0.241755648	0.745718996	ATG16L2	NW_011544906.1	1220855	1246058	+	2298	protein_coding	autophagy related 16-like 2 (S. cerevisiae)%2C transcript variant X1	-
105070887	2512	2239	1926	2428	2520	2525	1634	51.35506539	47.52630159	41.73812415	43.96381589	45.68328877	56.52123488	36.49225816	2228.958718	2233.133689	-0.002687364	0.990297567	0.99875648	HP1BP3	NW_011514262.1	2676789	2704997	+	3275	protein_coding	heterochromatin protein 1%2C binding protein 3%2C transcript variant X1	-
105075168	3009	2446	3223	1921	2595	981	1608	53.03075985	44.75879537	60.21143255	29.98582995	40.55423316	18.93046481	30.95827414	2633.267553	1689.200315	0.640179672	0.044392695	0.432952748	MCTP2	NW_011515601.1	6128069	6281583	-	3799	protein_coding	multiple C2 domains%2C transmembrane 2	C2
105080535	2237	2440	2458	2808	1727	1842	2260	36.47724204	41.31065792	42.48649274	40.55423009	24.97132101	32.88760476	40.25774873	2434.896953	1980.609236	0.298188287	0.18143445	0.691756101	OGDH	NW_011517499.1	650579	723099	-	4106	protein_coding	oxoglutarate (alpha-ketoglutarate) dehydrogenase (lipoamide)	-
105072259	2348	2189	2174	2276	3122	1785	1877	28.01272682	27.11560692	27.49348703	24.0498625	33.02808256	23.31750732	24.46282458	2207.319037	2229.519538	-0.014776969	0.943637032	0.992904409	RMND5A	NW_011514758.1	2021352	2070425	+	5612	protein_coding	required for meiotic nuclear division 5 homolog A (S. cerevisiae)	-
105082827	2364	1958	2770	2092	2075	2417	2089	23.2660125	20.00798932	28.89796403	18.23556449	18.10863667	26.0458025	22.45939016	2267.792814	2227.931869	0.025640509	0.915993012	0.988569843	TAOK2	NW_011544899.1	6810981	6829059	+	6803	protein_coding	TAO kinase 2%2C transcript variant X3	Pkinase
105081132	2763	2216	1273	3113	2856	1558	1963	74.92638004	62.39357876	36.59276796	74.76804639	68.67603895	46.26024485	58.15126952	2263.922715	2100.989895	0.107734124	0.710228373	0.955812064	FNBP1	NW_011517550.1	475995	595469	-	2469	protein_coding	formin binding protein 1%2C transcript variant X3	-
105065047	2307	1198	2266	1311	3385	3019	2222	43.4615416	23.43314743	45.25123434	21.87475868	56.54697467	62.27407039	45.72846484	1756.254886	2875.0874	-0.711242554	0.021749882	0.338660464	ZBTB32	NW_011512127.1	5916896	5925590	+	3554	protein_coding	zinc finger and BTB domain containing 32%2C transcript variant X2	BTB
105077446	2159	1631	2383	2016	3403	2250	1865	21.02285671	16.48956972	24.59665912	17.38651991	29.38286949	23.98878288	19.83823173	2015.474406	2474.81433	-0.296453254	0.216765168	0.728200409	ZNF12	NW_011510927.1	1813880	1827232	-	6876	protein_coding	zinc finger protein 12%2C transcript variant X2	-
105084207	3119	1698	2597	1895	3550	1065	1765	80.59774991	45.55766988	71.13649855	43.37103675	81.34466317	30.13309623	49.82385047	2299.190499	2054.675061	0.16192523	0.646892724	0.936749683	KDM1B	NW_011511150.1	7454669	7499296	-	2591	protein_coding	lysine (K)-specific demethylase 1B	Amino_oxidase
105063795	1845	2286	1633	3562	1547	2222	2580	49.61031438	63.82166196	46.54518767	84.83060619	36.8857902	65.419357	75.78449302	2247.61977	2180.09309	0.0443348	0.886624774	0.984949886	EHD3	NW_011511623.1	392336	417941	-	2490	protein_coding	EH-domain containing 3	-
105081609	1921	1579	3131	1465	1663	3744	2164	23.24564764	19.83867625	40.16153888	15.70127633	17.84430773	49.60628837	28.60596329	2018.655504	2612.911689	-0.372230154	0.334532924	0.815613567	DHRS7B	NW_011509917.1	212488	248218	-	5533	protein_coding	dehydrogenase/reductase (SDR family) member 7B%2C transcript variant X1	-
105070430	2035	2474	2602	1860	2417	2080	2199	84.62788619	106.8230687	114.7015705	68.50859652	89.12897241	94.7106948	99.89858668	2224.143496	2245.85029	-0.014130224	0.952329243	0.995300523	UNC93B1	NW_011514130.1	13574271	13583405	-	1610	protein_coding	unc-93 homolog B1 (C. elegans)	-
105063957	3213	2318	1990	2573	2508	1177	1858	63.21552255	47.35247821	41.50296034	44.83692699	43.75560652	25.3557276	39.93408622	2470.719037	1824.342664	0.437361133	0.096682664	0.563430984	PECAM1	NW_011511653.1	5319093	5366854	+	3403	protein_coding	platelet/endothelial cell adhesion molecule 1	-
105072849	2376	1533	1705	2108	3986	1945	1977	14.85915637	9.954195046	11.30277526	11.67619582	22.10437198	13.31845753	13.5063942	1886.616694	2575.328294	-0.449172075	0.086410841	0.543310446	SZT2	NW_011514983.1	382422	422122	-	10706	protein_coding	seizure threshold 2 homolog (mouse)	-
105082302	2778	1743	1767	2163	4127	1330	1695	66.35659603	43.22803752	44.74055837	45.76056986	87.41369859	34.78484775	44.22894656	2067.93832	2293.428491	-0.14958763	0.64900689	0.937419373	CFLAR	NW_011517963.1	2972918	3015322	-	2803	protein_coding	CASP8 and FADD-like apoptosis regulator%2C transcript variant X4	Peptidase_C14
105078893	2240	2031	2274	2252	3056	1882	1862	45.2281113	42.57813473	48.67028469	40.27280384	54.71506924	41.60702472	41.07004186	2161.078822	2239.821615	-0.051954516	0.798494741	0.972100685	YTHDC1	NW_011516696.1	8615256	8648666	+	3316	protein_coding	YTH domain containing 1	YTH
105083278	2320	2619	1952	2543	1824	1948	2388	62.55848477	73.32465179	55.79445527	60.73340677	43.61302793	57.51402961	70.3424667	2310.911388	2093.151663	0.14302193	0.537715282	0.904120234	ALKBH5	NW_011509917.1	974066	994866	+	2483	protein_coding	AlkB family member 5%2C RNA demethylase	-
105073486	3095	2681	1756	2279	1674	1873	2236	52.94376082	47.61756936	31.84136215	34.52880167	25.39234192	35.08152951	41.78409196	2409.114268	1967.682372	0.292186282	0.28317922	0.778807138	TGM2	NW_011515153.1	229918	262112	+	3914	protein_coding	transglutaminase 2	Transglut_core
105073549	2369	2634	2848	2105	1919	1708	2007	186.6040609	215.4210187	237.7984433	146.8558248	134.036838	147.3094148	172.6984491	2465.556578	1897.381112	0.377888834	0.107111298	0.58243405	CHMP4B	NW_011515153.1	3407901	3444134	-	850	protein_coding	charged multivesicular body protein 4B	ESCRT-III
105076466	2756	2246	2801	2310	1722	1721	2032	37.31538039	31.57436945	40.20080604	27.70152553	20.67449815	25.51385823	30.0550461	2494.167132	1853.555523	0.428389447	0.064890067	0.496355604	AMBRA1	NW_011516265.1	1836761	1988940	+	4945	protein_coding	autophagy/beclin-1 regulator 1	-
105067454	2064	2243	2407	2267	1791	2572	2240	121.1152986	136.6579368	149.7195089	117.8213184	93.1918786	165.2520606	143.5893947	2210.054429	2255.198336	-0.028978441	0.9069098	0.985993859	BRK1	NW_011513243.1	21143081	21149160	+	1141	protein_coding	BRICK1%2C SCAR/WAVE actin-nucleating complex subunit	-
105061760	2143	2298	1987	2656	2564	2118	1791	41.24228301	45.91840836	40.53511285	45.27220467	43.75540592	44.63063754	37.65313556	2218.801818	2155.743221	0.041567421	0.819230635	0.975465064	CTNNB1	NW_011511178.1	2975276	2987842	+	3479	protein_coding	catenin (cadherin-associated protein)%2C beta 1%2C 88kDa	Arm
105078236	2940	2788	2658	2062	1617	1440	2040	43.37682843	42.70901037	41.56984768	26.94524717	21.15503039	23.26267023	32.87953498	2586.871773	1724.509093	0.58509559	0.024917334	0.357034334	KDM4B	NW_011516557.1	3287709	3373586	+	4538	protein_coding	lysine (K)-specific demethylase 4B	JmjC
105075222	1977	2128	2066	2650	2321	2328	2071	29.18799974	32.62012062	32.33262564	34.6518627	30.3854711	37.63286203	33.40125601	2153.607373	2261.185402	-0.070123834	0.707290959	0.954954957	UBE3C	NW_011515621.1	679044	766838	+	4535	protein_coding	ubiquitin protein ligase E3C%2C transcript variant X1	HECT
105062547	1879	2459	1790	2426	1848	2751	2384	110.0665884	149.5558924	111.1462332	125.8643011	95.9895292	176.4436055	152.5527396	2093.05247	2388.128878	-0.190033485	0.465172977	0.877300879	CALM3	NW_011511555.1	2335792	2339709	+	1143	protein_coding	calmodulin 3 (phosphorylase kinase%2C delta)	-
105075099	2543	2572	3050	2167	1768	1571	1851	45.97985569	48.28458273	58.45667045	34.70269487	28.34631923	31.10169346	36.56054806	2559.038135	1747.836104	0.550031109	0.020468117	0.328683483	IRF2BP2	NW_011515599.1	3183870	3188144	-	3703	protein_coding	interferon regulatory factor 2 binding protein 2	-
105064649	2261	2134	1748	2938	2617	2080	1738	32.44373039	31.79368822	26.58793705	37.33920435	33.29868731	32.67985826	27.24363345	2205.012133	2138.459449	0.044257499	0.830473385	0.976979587	SUPT16H	NW_011511992.1	299312	331498	+	4666	protein_coding	suppressor of Ty 16 homolog (S. cerevisiae)	Peptidase_M24
105065494	2235	2642	2288	2311	2222	2106	1707	84.92715567	104.2360966	92.15906588	77.77715334	74.8697315	87.62217444	70.8577908	2333.02272	2021.390311	0.206803666	0.307023403	0.795887728	NDFIP1	NW_011512517.1	730466	773333	+	1762	protein_coding	Nedd4 family interacting protein 1	-
105077365	2180	2746	2651	2141	1650	1685	2440	265.3803484	347.0795884	342.0857522	230.8404861	178.1104414	224.5943255	324.479398	2403.924621	1966.274456	0.290042107	0.286072435	0.780102167	RAC1	NW_011510927.1	1596692	1607341	+	550	protein_coding	ras-related C3 botulinum toxin substrate 1 (rho family%2C small GTP binding protein Rac1)	Ras
105068974	2006	2083	1688	2743	2118	2876	1977	37.49559961	40.4254552	33.4452779	45.41070334	35.10496136	58.86062427	40.36835743	2070.648248	2365.638496	-0.191874446	0.433863644	0.861893334	CCAR2	NW_011513524.1	9854090	9867958	-	3582	protein_coding	cell cycle and apoptosis regulator 2	-
novel.645	2814	1937	3226	1966	2025	1586	1900	71.88396564	51.37523603	87.3545016	44.48099515	45.8697245	44.36063209	53.02083595	2465.282835	1845.875059	0.417364057	0.124733591	0.613379191	-	NW_011514262.1	11376673	11379293	-	2621	-	-	-
105071211	2702	2577	3087	2154	1415	1378	2133	92.48929095	91.58762525	112.009724	65.3032583	42.94926287	51.64662313	79.75942157	2606.412547	1676.644766	0.636620468	0.024414739	0.353502599	LTBR	NW_011514262.1	17086446	17092360	-	1956	protein_coding	lymphotoxin beta receptor (TNFR superfamily%2C member 3)	-
105074856	2299	2405	1913	2622	2423	1917	1837	25.58196589	27.78601716	22.56435411	25.84108105	23.90790535	23.35627957	22.33002121	2257.941422	2058.686096	0.133259485	0.457525948	0.873576123	NFATC3	NW_011515430.1	7005126	7110952	+	6017	protein_coding	nuclear factor of activated T-cells%2C cytoplasmic%2C calcineurin-dependent 3	-
105080271	1898	2339	1799	2631	1898	2585	2265	52.18818561	66.77632076	52.434864	64.07371202	46.27701816	77.8257197	68.03450535	2114.163314	2300.104435	-0.121328747	0.617983851	0.928302739	QARS	NW_011517149.1	3020287	3027057	+	2435	protein_coding	glutaminyl-tRNA synthetase	-
105070019	2643	1868	2292	2220	2629	1864	1878	55.23058096	40.52990585	50.77033791	41.08832805	48.71539225	42.64960019	42.87094643	2216.501227	2114.454513	0.067818757	0.743701453	0.963532893	NEK7	NW_011514126.1	3083349	3201434	-	3204	protein_coding	NIMA-related kinase 7	Pkinase
105078697	2181	2423	2468	2246	2101	1900	2049	80.63287983	93.0092611	96.71963594	73.54434832	68.87723859	76.91246214	82.75295272	2296.44823	2034.804786	0.174525509	0.382088528	0.839546473	HERPUD1	NW_011516690.1	4162608	4173617	-	1811	protein_coding	homocysteine-inducible%2C endoplasmic reticulum stress-inducible%2C ubiquitin-like domain member 1	ubiquitin
105071008	1980	1903	2019	2039	3108	2138	2164	64.54159693	64.40648223	69.7627879	58.86739108	89.83564617	76.30778112	77.05783587	1950.778405	2455.858274	-0.332432142	0.069705472	0.503654209	VAMP3	NW_011514262.1	11793397	11800340	-	2054	protein_coding	vesicle-associated membrane protein 3	-
105073162	2663	2767	2805	2168	2088	980	1847	51.68053813	55.75467575	57.70344188	37.2647477	35.93184556	20.82421046	39.15685394	2574.750814	1626.79638	0.662185396	0.017203164	0.30130866	LOC105073162	NW_011514986.1	7573114	7592348	+	3450	protein_coding	cytokine receptor common subunit beta-like%2C transcript variant X2	-
105070810	1906	1232	2384	1594	2943	3124	2126	37.53348883	25.1897015	49.76400008	27.80144712	51.39010087	67.35869612	45.73454196	1758.73219	2749.3996	-0.644660454	0.024469186	0.3538147	PPP6R2	NW_011514259.1	1079225	1128917	+	3400	protein_coding	protein phosphatase 6%2C regulatory subunit 2%2C transcript variant X1	-
105072127	2577	2322	4627	1456	1720	969	1615	195.180807	182.6001714	371.4797825	97.67133242	115.5165758	80.35873208	133.6227029	2760.572474	1431.996963	0.946799719	0.013862223	0.279866635	RPIA	NW_011514758.1	2513513	2539562	+	884	protein_coding	ribose 5-phosphate isomerase A	Rib_5-P_isom_A
105068953	2020	2413	2252	2290	2271	2048	1973	22.20068785	27.53522678	26.23592856	22.29120727	22.13223968	24.64515883	23.68793384	2207.234293	2110.437202	0.064683642	0.732556754	0.962119673	SMG7	NW_011513524.1	7601309	7670969	+	6092	protein_coding	SMG7 nonsense mediated mRNA decay factor%2C transcript variant X3	-
novel.749	2242	2814	3103	1955	1601	1531	2021	72.76312389	94.82352492	106.750642	56.19601712	46.07445736	54.40483862	71.65179526	2514.274879	1745.804404	0.526288762	0.060165952	0.48623245	-	NW_011514983.1	5954444	5956506	-	2063	-	-	-
105072832	1508	2021	2091	2317	2806	2509	2007	46.93922199	65.31563201	68.99245048	63.87686978	77.44892274	85.5109664	68.24438947	1944.127987	2444.968746	-0.330721119	0.129053584	0.618900794	SFPQ	NW_011514983.1	6834517	6840719	+	2151	protein_coding	splicing factor proline/glutamine-rich	RRM_1
105076687	2161	2528	2398	2458	1439	1990	2265	80.6955216	98.01397678	94.91980499	81.29420558	47.64843374	81.36438582	92.39488038	2346.461075	1951.68644	0.266031871	0.310016092	0.796204091	ILK	NW_011516265.1	31492465	31498955	-	1793	protein_coding	integrin-linked kinase	Pkinase_Tyr
[truncated: 22,709 more rows]
